# Supplementary material for: Electroacupuncture Promotes Remyelination after Cuprizone Treatment by Enhancing Myelin Debris Clearance
Source: Front Neurosci. 2017 Jan 10;10:613. doi: 10.3389/fnins.2016.00613 (PMC5222794; doi:10.3389/fnins.2016.00613)
Supplement: Data sheet 2 — RNA-seq results. [file DataSheet2.XLS]

## Sheet: CC tissue
genesymbol	Normal-1	Normal-2	CPZ-1	C7W-2	EA-1	EA-2
Dsn1,Gm14276	0	0	0	0	0	0
Plekhg3	13.2009	14.0793	8.85278	9.77264	14.3282	6.28223
Plekhg1	2.09227	2.24327	3.10847	0.787646	2.42857	1.78371
Plekhg6	0.0327951	0.0128222	0	0.0168094	0.177797	0.312791
4930564K09Rik	0	0	0	0	0	0
Plekhg5	40.4507	44.4644	56.8289	32.3568	39.8689	38.9901
Nsa2	23.7834	24.7525	27.9841	26.1667	30.8274	35.6724
Nampt	4.39357	4.00917	5.80418	2.80866	4.84921	3.81224
Vmo1	0	0	0	0	0.507585	0
H2-D1,H2-Q4,H2-Q6,H2-Q7	0	0	0	0	0	127.105
4931406P16Rik	4.42489	3.4273	1.96396	3.61365	4.25308	5.60197
Gemin7,Ppp1r37	0	0	0	177.566	0	210.124
2010011I20Rik	10.1836	6.75599	3.81626	5.43779	7.29291	5.03258
Plekhg4	0.220591	1.39235	0.349508	0.722236	0	0.591659
Mier1	5.36669	5.37291	6.84129	5.5494	5.06096	4.30101
Mier2	30.3847	32.089	23.7465	30.9104	34.9389	26.9546
Mier3	1.90711	2.02626	2.4122	1.58924	1.41474	1.72766
Prr3	0	0	25.9285	19.2906	0	0
Aqp11	7.95206	5.35121	6.9262	9.39069	7.78109	7.17204
Aqp12	0	0	0	0	0	0
Rpl31-ps11	0	0	0	3.36067	2.89464	0.370194
1810010H24Rik	0	0	1.77192	1.65981	0	0
RP23-161F5.4	0	0.805794	0.987076	0	0.723255	5.42071
Rpl27-ps1,Ufc1	0	0	0	0	120.446	0
Dag1	8.72061	12.2079	8.51113	10.9485	11.9996	8.99099
Myadm	15.1309	12.7535	12.0581	14.3564	11.2884	9.18469
AI480526	19.432	15.8192	30.6308	22.5272	10.0446	28.3476
Mlst8	15.6637	9.9651	54.6027	12.5179	11.961	7.61633
4933426K07Rik	0	0	0	0	0	0
RP23-210I20.4	0	0	0	0	0	0
Gm15008	0	0	0	0	0	0
Sacs	0.962791	1.03213	1.29901	1.0384	1.02119	0.921388
Trav9-4	0	0	0	2.43613	0	0
Gm15004	0	0	0	0	0	0
Gm15007	0	0	0	0	0	0
Gm15006	0	0	0	0	0	0
Gm15001	0	0	0	0	0	0
Trav9-1	0	0	0	0	0	0
Gm15003	0	0	0	0	0	0
Gm15002	0	0	0	0	0	0
Zfp712	0.241763	0.357146	0.28407	0.303487	0.104346	0.36387
mmu-mir-683-2	0	0	0	0	0	0
Zfp711	0.747153	0.886692	0.431933	1.33762	0.50094	0.435125
Zfp715	1.72702	2.58063	5.95405	1.12332	1.50162	1.08236
Mllt4	21.6742	16.426	26.2426	22.1425	13.6597	15.7401
Mllt6	41.7381	39.4161	31.7557	39.4432	41.9048	44.7024
Rpl23a,Snord42b	928.602	883.362	1153.86	1038.05	946.395	1085.57
Mllt1	28.6038	30.7497	25.023	46.8015	33.1402	38.4002
Mllt3	2.94317	2.10716	2.81248	2.44203	2.36671	1.85719
Zbtb40	1.32734	1.29896	1.83153	1.97161	1.82861	1.61211
Accn5	0	0	0	0	0.0361214	0
Btg4	0	0	0	0	0	0
Btg3	10.234	8.65251	9.31721	10.9468	11.5748	6.47528
Btg2	21.0606	12.7883	6.44616	10.8583	9.71438	4.08708
Btg1	5.68562	21.5332	5.15877	8.29014	7.77689	5.60575
Smok3b	0	0	0	0	0	0.0309625
Nupl2	2.17812	5.71936	6.11143	6.2744	3.65179	2.6947
AC167202.1	0	0	0	0	0.100372	0
Ttc30a2	0.0148147	0.0729434	0	0.0950502	0.120337	0.0140088
Npat	0.94466	1.48468	1.8599	0.663587	1.43055	0.989403
Ttc30a1	0.649049	0.756192	0.29429	0.0881937	0.673807	0.602427
Gga1	47.7132	45.8751	60.7485	63.9778	43.6769	48.7391
Gga3	25.433	20.3948	17.2915	26.7355	18.9899	21.2115
1700018C11Rik	0	0	0	0	0	0
Sorbs1	19.3541	19.2827	5.36298	0.90568	25.0721	3.34483
Sorbs3	38.751	55.2216	20.4157	33.8012	52.6417	53.8597
Tshz2	13.3297	8.47004	1.22619	5.57625	0.913622	11.2207
Tshz3	2.95046	2.60728	2.12967	1.75178	0.999401	2.66444
Tshz1	1.79141	1.76249	2.4797	1.24577	2.46	1.62445
Fam164a	7.0385	7.67781	12.3845	9.9494	6.10176	8.99775
A930039A15Rik	0.32344	1.1209	0	1.09824	0	0
Speer4d	0	0.171257	0	0	0	0
Speer4e	0	0.0972685	0	0	0	0.0966498
Speer4f	0	0	0	0	0	0
Speer4a	0.158766	0.00730197	0.103901	0.0955972	0.32789	0.088904
Speer4b	0	0	0	0.24521	0.0219731	0.0609967
Speer4c	0	0.129383	0	0	0.0927983	0.0284526
GM4845	0	0	0	0	0	0
Arhgef25	102.067	98.5567	278.877	95.0445	81.5709	130.237
Arhgef26	1.66769	1.94957	1.92382	2.1468	3.74464	1.86691
Mkl1	17.623	31.549	29.0005	25.9919	36.1568	17.657
Mkl2	17.7077	11.1971	13.0886	20.8039	11.8246	10.4153
AC124762.1	0	0	0	0	0	0
Ctage5,Mia2	0	0	0	0	0	0
Lmna	47.9683	37.7384	71.2874	40.6362	31.3389	40.5926
Gm17334	0	0	2.35055	4.02069	0	0
Gm17337	0	0	0	0	0	0
Gm17330	0	0	0	0	0	0
Gm17333	0	0	0	0	0	0
Gm17332	0	0	0	0	0	0
Sorcs1	2.2216	1.94398	1.84925	1.6028	1.87567	1.61633
Sorcs2	9.45201	8.46423	6.22214	9.45986	10.4913	9.5559
Sorcs3	3.8571	2.85038	4.34203	4.144	6.55067	3.17313
Capza1,Mov10	0	0	0	0	0	0
Mtap9	6.00949	4.55335	6.70607	5.03255	4.22379	5.95606
Mtap4	113.722	120.577	87.2952	93.8138	103.909	79.9326
Mtap7	27.2508	18.5923	16.3459	13.9544	32.7246	22.8327
Mtap6	69.9634	71.9538	51.8191	100.878	43.9319	75.1979
RNase_MRP	0	0	0	0	0	0
Mtap2	54.4604	52.7884	56.236	47.8938	46.9035	44.9277
Olfr1185-ps1	0	0	0	0	0	0
Prepl	54.5501	45.6459	113.409	79.3667	75.8361	46.8988
Gspt1,Mir1945	0	8.35695	0	0	0	20.2649
Gm10590	0.787857	0.803333	0.821163	1.2235	0.448322	0.384388
4933412E24Rik	0	0	0	0	0	0
A830035A12Rik,C330019F10Rik,Gm11649	0	0	0	0	0	0
Cdhr1	0.180764	0.260266	0.152164	1.02606	0.364271	0.471821
Cdhr2	0	0	0.0113537	0.0661626	0	0
Cdhr3	1.43914	5.20974	1.9169	1.02298	1.26798	1.78771
Cdhr5	0	0	0	0	0	0.104044
Zbtb48	12.6377	8.93082	12.0354	9.04321	12.8184	8.52625
Gm12868	0	0	0	0	0	0
Gm12869	0	0	0	0	0	0
Gm12862	0	0	0	0	0	0
Gm12863	0	0	0	0	0.0797254	0
Gm12860	0	0	0	0	0	0.271741
Gm12861	0	0	0	0	0	0
Gm12866	0	0	0	0	0	0
Gm12867	0	0	0	0	0.104737	0
Gm12864	0	0	0	0	0	0
Gm12865	0	0	0	0	0	0
Gm3278	0.0789047	0.376229	0.0449925	0.160603	0.100714	0.0590292
Gm3275	0	0	0	0	0	0
Gm3272	10.2385	11.0836	10.2663	9.91492	10.0775	12.7811
Prmt10	3.76019	10.2912	5.49207	37.3473	8.39022	4.86586
Epb4.9,Fgf17	0	212.859	0	0	0	239.833
AC231112.2	0	0	0	0	0	0
Ccnb2-ps	0.782039	0	0.492676	3.38064	2.1039	1.64786
Krt36	0	0	0	0	0	0
Olfr523	0	0	0	0	0	0
AC109196.1	0	0	0	0	0	0
Olfr521	0	0	0	0	0	0
Olfr520	0	0	0	0	0	0
Olfr527	0	0	0	0	0	0
Olfr525	0	0	0	0	0	0
Olfr524	0	0	0	0	0	0
Gm10644	0	0	0	0	0	0
Gm10645	0	0	0	0	0	0
Gm10647	0	0.153518	0	0.314099	0.0143162	0
Gm10642	0	0	0	0	0	0
Gm10643	1.48875	1.0643	0.459811	2.21984	0	2.06848
Gm10649	0	0	0	0	0	0
Gm11822	0	0	0	0	0	0
Drg1,Sfi1	60.0066	70.4516	0	0	0	0
Gm11820	0	0	0	0	0	0
Zik1	1.09636	1.60281	1.1042	1.41692	0.963917	1.08933
5730435O14Rik	2.25057	1.2006	0.934616	1.86588	0.383855	0.704649
Usp8	7.46272	14.7634	5.92879	14.4235	11.6871	7.74511
1700019G17Rik,Cml2,Cml3,Cml5,Gm11128,Gm4477	0	0	0	0	0	0
Usp1	3.24479	2.99743	2.90726	2.76984	7.76107	3.33403
Usp2	27.4087	29.1458	31.4872	33.7763	35.0236	23.8244
Usp3	6.92638	9.43217	6.89286	6.12265	0	0
Usp4	39.9905	20.0563	62.9731	59.7052	37.6118	60.8512
Usp5	60.9966	81.2549	60.5058	167.64	67.8625	93.1264
Usp7	34.9983	37.047	50.4954	39.8028	35.5219	16.2638
Rpl38	1607.53	1758.76	1828.22	1627.07	2389.18	2693.34
Rpl39	284.846	361.683	487.511	439.089	330.795	503.99
Rpl36	946.125	986.288	1565.34	1188.24	1485.03	1420.53
Rpl37	346.42	751.436	541.833	461.277	466.945	971.756
Rpl34	709.012	715.679	1001.45	972.466	785.266	1263
Rpl35	472.598	540.594	724.92	713.824	660.139	726.903
Rpl32	848.249	0	1032.07	0	0	0
Rpl31	437.792	1014.14	485.285	477.162	1668.55	717.637
Cd302	9.14434	9.42868	15.7972	12.702	10.2533	7.88339
Fam13b	4.4934	2.83905	1.90772	3.12003	5.37442	1.80526
Fam13c	0	0	0	0	0	0
Fam13a	0.973814	1.15676	1.29847	1.52311	1.22138	0.865374
Bcas2	44.9354	49.4132	48.9213	52.5903	50.0196	43.6955
Bcas3	40.0413	41.2623	42.6524	78.2605	43.2641	43.6097
Bcas1	495.666	450.17	381.433	320.836	471.387	272.95
Gm8369	0	0	0	0	0	0
BC089491	1.27954	10.901	0.538779	4.89408	1.34149	2.18232
Gm8362	0.013434	0.030928	0	0	0.00680195	0.00853819
Gm8366	0	0	0	0	0	0
Hist3h2ba	76.4087	68.7099	80.3685	74.9973	70.9149	59.9502
C030017D09Rik	0	0	0	0	0	0
Hist4h4	0.271042	0.202079	0.451134	0.31968	0.274339	0.475341
Amh,Sf3a2	0	36.7414	0	0	0	66.649
Rpl3l	1.01618	0.980139	0.109301	0.0636757	0.49462	0.3828
AC122260.2,AC122814.1	0	0	0	0	0	0
Sirpb1b,Sirpb1c	0	0	0	0	0	0
Ttbk1	16.9615	20.6155	12.3697	13.6119	13.0825	15.5764
Ncor2	66.6416	66.3963	83.8469	74.0865	85.936	96.9125
Ncor1	30.1039	23.2431	40.2959	31.1221	20.0088	25.2155
4930550G17Rik	1.32865	0	2.37094	0	0	0
Nkiras2	0	0	0	0	0	0
Gkn1	0.103871	0	0	0	0.0775786	0.0801604
Gkn2	0	0	0	0	0	0
Gkn3	5.40961	13.6633	15.8334	6.12079	7.40652	15.0139
Magohb	7.82752	6.20651	13.2728	7.68664	7.77131	8.19444
Nkiras1	56.7679	63.7183	81.268	58.782	48.87	62.8918
AC174597.1	0	0	0	0	0	0
Ppme1	94.3299	96.4166	88.7197	122.5	82.3753	67.9296
Gm6358	0	0	0	0	0	0
Gm6356	0.00714579	0	0	0	0.00588531	0
Gltpd2	0	0.040706	0.0783358	0	0.129811	0.281686
Gltpd1	7.38589	10.2442	12.3668	13.423	8.32592	8.63123
2410018M08Rik,Sumf2	0	0	0	0	0	0
A730032A03Rik	0	0	0	0	0.0317573	0
4930517O19Rik	0	0	0	0.0672428	0	0.766627
AC164155.4	0	0	0	0	0	0
Igf2bp1,Mir3063	0.00409171	0	0	0.0253336	0.0533412	0
Gm11062	0	0	0	0	0	0
Gm14017	0	0	0	0	1.16027	0
Gm11060	0	0	0	0	0	0
Gm14011	0	0	0	0	0	4.20689
Gm14010	0	0	0	0	0	0
Gm14013	0	0	0	0	0	0
Gm14012	0	0	0	0	0	0
Lrriq1	0.0841768	0.15365	0.421141	0.25332	0.0623251	0.23809
Lrriq3	0	0.130411	0	0	0.150033	0.0330225
Gm14019	0	0	0	0	0	1.71308
Gm14018	0	5.47554	6.82315	3.76087	0	6.34192
Gm18128	0	0	0	0	0	0
Vmn2r84	0.383241	0.0280925	0	0.0183971	0.138907	0.0855572
Gm15797,Hira	15.7515	21.0076	14.2142	20.9316	18.7135	15.7701
Vmn2r86	0	0	0	0	0	0.0284685
Vmn2r87	0.035903	0	0	0	0.0277617	0
Vmn2r80	0	0	0	0	0	0
Vmn2r81	0	0	0	0	0	0
Vmn2r82	0	0	0	0	0	0
Vmn2r83	0	0	0	0	0	0
Tinf2	9.8968	8.31753	21.0916	11.642	8.69457	9.07353
CT867956.1	0	0	0	0	0	0
Vmn2r88	0	0	0	0	0	0
Vmn2r89	0	0	0	0	0	0
Gm15005	0	0	0	0	0	0
AC122808.1	2.67175	1.32433	0.120778	0	2.08575	1.3324
Cyp2c40,Cyp2c67,Cyp2c68	0	0	0	0	0	0
Egf	0.451172	0.104001	0	0.13677	0.0862938	0.115003
Slc4a11	7.00695	0.779536	1.2449	1.37329	1.16826	0.967208
Slc4a10	24.4359	24.4271	24.0409	15.2879	12.9164	11.5204
Gbp4,Gbp6,Gbp8,Gbp9	0	0	0	0	0	0
4930519G04Rik	0	0	0	0	0	0
Gm15000	0	0	0	0	0	0
D17H6S56E-5	0	0	0	0	0	0
Defa-ps16,Defa-ps17,Gm15292	0	0	0	0	0	0
BC026585	4.23344	5.31368	5.10782	5.42301	8.55569	6.02369
Mir3061,Ppp2ca	41.8781	42.8795	129.819	0	130.825	31.853
Gm12088	0	0	0	0	0	0
Gm12089	0	0	7.53714	0	0.758544	0
Gm12084	0	0	0	0	0	0
Gm12085	0	0	0	0	0	0
Gm12086	0	0	0	0	0	0
Gm12087	0	0	0	0	0	0
Gm12080	0	0	0	0	0	0
Gm12081	0	0	0	0	0	0
Gm12082	0	0	0	0	0	0
Ptprz1	14.9664	6.06978	4.63583	2.76521	5.45664	5.30774
Pold1	4.3887	5.10811	11.6032	4.75307	5.00836	11.5855
Pold2	17.3278	17.3059	11.0919	17.8046	20.1609	22.5314
Pold3	10.1099	7.41778	10.0962	8.60422	10.4467	8.04851
Pold4	21.9454	23.2081	23.8543	17.7041	25.9834	30.2973
Gm11687	4.147	4.23981	7.13316	5.34574	7.84354	9.36156
Gm11686	0	0	0	0	0	0
Hdac3	36.6005	51.7125	70.5681	55.4371	52.6151	55.4111
Hdac2	24.4111	21.7177	46.4487	26.0878	35.5307	51.602
Hdac5	93.4121	97.4459	120.721	120.576	135.896	144.572
Hdac4	17.2825	17.45	13.019	15.745	14.7907	3.40349
Gm11681	0.381593	1.03911	0	1.28718	0.632501	2.55334
Hdac6	18.4636	17.1489	19.2808	23.1013	17.6476	19.1236
Hdac9	1.35687	1.64807	0.971558	1.03387	0.788703	0.678145
Hdac8	11.6014	7.22452	6.04585	5.31989	9.5683	13.7146
Gm11689	0	0	0	0	0	0
Gm11688	0	0	0	0	0	0
n-R5s79	0	0	0	0	0	0
Gmpr	36.0263	53.1325	51.0568	83.8674	53.3196	46.2768
Gmps	3.41693	3.64718	3.96935	2.85707	2.82567	3.14116
1110032F04Rik	5.36055	5.0926	9.85826	6.56829	4.7371	4.49196
Gm15310,Pigp	0	0	0	0	0	0
Zfp719	0.61982	0.828436	0.415286	0.859117	0.757136	1.05174
Pgcp	6.67358	6.11254	6.90003	7.00546	7.41609	5.36995
Gm13681	0	0	0	0	0	0
Gm13680	0.187198	0.109349	0.274661	0.502812	0.24604	0.209565
Gm13683	0	0	0	0	0	0
Gm13682	0	0	0	0	0	0
Gm13685	0	0	0	0	0	0
Gm13684	0	0	0	0	0	0
Gm13687	0	0	0.619785	0.72112	0	0
Gm13686	0	0	0	0	0	0
Gm13689	0.156528	0.547904	2.91133	1.46954	0.768066	0.860147
Gm13688	0	1.00135	6.53583	0	0	0
AC170864.1	28.4921	28.8118	36.0886	32.6537	24.1332	44.2395
4930432E11Rik	0	0	0	0	0	0
4732471J01Rik	0	0	0	0	0	0
Lix1l	9.75271	7.52726	9.66003	9.03926	10.9897	8.08062
CT009530.1	0	0	0	0	0	0
Ikzf5	2.95321	2.61383	3.66972	4.73719	3.54117	2.17583
Ikzf4	1.83432	1.47265	1.67253	1.62555	1.71681	1.77076
Ikzf1	0.411977	0.442353	0.249628	0.850436	1.18416	0.634051
Ikzf3	0	1.35372	1.11703	0.650688	1.67893	0.747257
Ikzf2	0.123332	0.0979138	0.0915704	0.196604	0.144931	0.126582
RP23-58H5.13	0	0	0	0	0	0
H2afv	32.3598	36.0168	79.1784	56.2013	60.6038	112.476
Gm11278	0	0	0	0	0	0
Mbtd1	2.46098	2.89485	3.51676	2.64549	2.48009	2.67313
H2afx	34.1444	45.2406	49.452	54.4691	54.048	50.7016
H2afy	50.2892	53.9527	44.517	53.4087	48.5332	42.5726
H2afz	171.538	206.84	177.148	200.942	280.378	312.756
Gm13359	0	0	0	0	0	0
Gm13358	0	0	0	0	0	0
Gm13353	0	0	0	0	0	0
Gm13352	0	0	0	0	0	0
Gm13351	0	0	0	0	0	0
Gm13350	0	0	0	0	0	0
Gm13357	0	0	0	0	0	0.125815
Gm13356	0	0	0	0	0	0
Gm13355	0	0	0	0	0	0
Gm13354	0	0	0	0	0	0
Theg	3.42312	2.32373	1.40115	3.37371	2.01135	2.18422
Fgf18	0.409328	1.13423	1.74275	0	1.81818	2.28958
Fgf13	24.8099	24.8387	21.5801	32.6175	20.7705	15.8302
Fgf12	15.0606	15.0128	17.5497	11.6785	8.07034	14.1403
Fgf11	6.69615	7.3495	8.64415	7.33947	9.85179	6.07128
Fgf10	1.61186	0.576384	1.12	1.48263	0.355098	1.08709
Fgf17	0	0	0	0.530801	0.619302	0
Fgf16	0.551849	0.534171	0	1.05664	0.85594	0.253273
Fgf15	0	0	0.14011	0	0	0
Fgf14	3.0361	5.06522	4.51434	3.32254	2.57006	2.74239
AC093356.1	0.595514	0.957563	0.663017	1.98635	1.14176	0.705123
Gm4862	0	0	0	0	0	0
Dpcr1	0	0	0	0	0	0.0167804
Prss46	0	0	0	0	0.0260397	0
Gm4245	2.79167	2.44019	0.864185	0.940191	4.10592	4.24
Gm4246	0	0	0	0	0	0
Prss45	0.0350622	0.0410489	0.618541	0.843044	0.433191	0.446227
Prss42	0	0	0	0	0.0195444	0
Prss43	0.0768265	0	0	0	0.132171	0.0226618
Prss40	0	0	0	0	0	0
Prss41	0.333538	0.496762	0.0656728	0	0.337295	0.138328
Prss48	0	0	0	0	0	0
4930555O08Rik	0	0	0	0	0	0
Phc1	21.154	17.861	8.31931	13.7636	20.6933	14.7134
Phc3	1.62169	1.73125	1.70529	1.3671	1.71448	1.59554
Phc2	58.8541	58.7034	54.6574	60.0336	68.602	59.262
RAD9A	0	0	0	0	0	0
Golt1b	7.22125	9.96277	8.01812	10.6833	8.88233	8.88045
4930544M13Rik	0	0	0	0	0	0
Imp3,Snupn	0	0	0	0	72.2006	0
Chmp3	33.4595	37.4793	31.0217	44.7289	34.3548	30.0148
AC154308.1	0	0	0	0	0	0
Chmp6	28.0052	25.3361	35.3385	21.8721	25.6073	27.6519
Chmp5	49.1495	54.3331	44.513	37.3536	0	42.9673
Recql5	12.5928	12.6655	13.7983	10.2539	15.7266	11.5004
Gcnt4	1.32654	1.4274	1.34734	0.732109	0.755369	0.518908
Gcnt7	0	0	0	0	0	0
Gcnt1	0.199284	0.170858	0.0202547	0.1537	0.405737	0.321157
Fam170b	0	0	0	0	0	0
Fam170a	0	0	0	0	0	0
Gcnt2	2.35803	3.81559	3.25901	6.81013	5.10629	3.63441
2410003K15Rik,Gpnmb	0	0	28.0017	0	0	0
Mark4	66.3742	76.1885	34.6837	67.5138	66.2792	84.0579
Mark1	18.2906	31.208	14.8415	18.6968	21.5497	14.1527
Mark2	48.4235	42.6933	53.746	44.144	53.9213	72.6519
Mark3	19.4676	19.5999	21.4341	44.2869	19.3178	40.402
Rps15a-ps1	0	0	0	0	0	0
Rps15a-ps2	0	0	0	0	0	0
Rps15a-ps3	0	0	0	0	0	0
Nmd3	9.58684	4.03561	7.77574	4.27429	4.43631	6.25247
Rps15a-ps5	0.496585	0	0	0	0	0.167301
Rps15a-ps6	0	0.267134	0	0	0	0
Rps15a-ps7	0	0.26874	0	0	0	0.907596
Rps15a-ps8	0	0	0	0	0	0
Extl1	21.0958	34.6838	30.5237	24.9144	21.6203	18.2693
Extl2	15.8699	20.7721	19.3426	20.462	14.7026	12.1397
Extl3	20.4466	33.1723	17.2658	19.6633	45.7979	14.2931
Gm7609	0.182024	0.851415	1.45229	0.197065	0.131177	0.282508
Tia1	7.30628	7.94611	9.57111	9.55718	6.41807	7.22005
Tmem160	98.5106	97.5369	158.808	72.3645	137.062	136.451
Tmem163	29.8065	31.5601	50.6724	37.6601	29.1891	29.6923
Tmem164	4.51074	4.57969	3.17768	6.02327	5.08401	3.1094
Tmem167	2.60974	2.78254	5.41971	2.72086	0	3.02084
Tmem169	2.6547	2.23384	2.1491	1.85459	1.60676	2.00034
Tmem168	1.86782	2.00025	2.53591	2.19171	2.45213	1.76376
Gm3739	0.594741	0.506268	0.460716	0.00144775	0.348905	0.612943
Tbc1d8	0	0	0	0	0	0
Tbc1d9	22.159	23.1746	23.2285	26.2865	15.0802	14.567
Gm9550	0	0	0	0	0	0
Tbc1d1	1.88322	4.72756	2.34464	2.99337	3.83938	1.60164
Tbc1d2	2.71097	4.13473	1.21374	0.694664	1.80819	3.49711
Tbc1d4	0.913721	0.916252	0.813142	0.588718	1.13657	0.868801
Tbc1d5	8.4535	6.80803	6.69471	7.03584	11.0111	5.58575
Tbc1d7	12.6762	15.9335	18.1343	24.1879	16.8046	13.2027
D730003I15Rik	13.7259	17.455	31.404	11.3641	17.6903	20.3135
AC192923.1	0	0	0	0	0	0
SNORA84	0	0	0	0	0	0
Akd1	0.0520687	0.0509032	0	0.0133731	0.161876	0
4930405P13Rik	0	0	0	0	0	0
1110003E01Rik	79.6972	48.6504	77.1131	77.7833	79.2763	98.3021
4933405E24Rik	0	0	0	0	0	0
Upb1	0.232753	0.552841	0.299071	0.715446	0.524745	0.558004
Akirin2	63.8586	43.0696	52.459	41.2092	35.128	38.8136
Akirin1	13.672	20.429	14.3987	25.7158	15.4315	8.72808
Rab3il1	4.42057	7.7265	6.8888	5.65751	8.55339	6.70052
Ap3m1	6.97347	6.38189	4.58555	4.37198	7.25416	5.21728
Crhbp	16.3701	15.7015	12.0029	8.13495	8.85316	9.43759
Limd2	38.7068	47.8179	98.5809	80.5667	33.0884	103.719
Limd1	1.7735	4.53098	1.81146	2.40167	2.70102	1.84372
1700046C09Rik	0	0	0	0	0	0
Nop58	6.54766	4.49404	9.28473	2.27418	5.03804	7.05826
Acsf2	10.5553	10.6066	7.45405	10.0144	8.7035	10.7206
Gga2	8.69482	10.4069	8.17879	10.7404	11.4057	8.78798
Sarnp	27.0032	25.3684	41.3697	24.3506	0	40.0559
Cdk13	5.93353	4.59132	2.37174	2.65131	4.22351	4.26767
Kcnip4	5.8816	9.35813	9.51021	3.50326	6.43319	11.2097
Kcnip3	89.1957	74.8208	54.7324	63.5179	54.3488	65.9323
Kcnip2	59.8881	66.3128	92.8518	126.296	132.528	80.0246
Kcnip1	12.2879	11.1038	10.7936	13.9108	10.1988	11.4454
4930447A16Rik	0	0	0	0	0	0
Tpcn1	17.2511	19.3692	22.7323	23.3797	26.1371	19.7895
Tpcn2	5.05306	3.18082	1.2226	3.10626	4.25895	2.63651
AL772376.2,Mcart1	15.8605	14.8838	12.7979	15.8913	13.6514	12.6553
Gm8603	0.0159485	0	0	0	0	0.148191
Gm8606	0	0	0	0	0	0
9130011J15Rik	38.7092	68.5411	30.1616	40.1122	28.6544	28.4719
RP23-278E1.3	0	0	0	0	0	0
Tcirg1	12.7044	15.4679	22.8084	24.0895	25.2938	28.2526
Ltbp4	21.7855	35.8782	16.6379	52.9806	33.0676	42.9133
Ltbp3	8.86787	9.79221	22.7817	9.08006	11.6408	6.08332
Ltbp2	0.108256	0.036877	0	0	0.148503	0.0363753
Tcl1	0	0	0	0	0	0
AL807379.1	0	0	0	0	0	0
Olfr911-ps1	0	0	0	0	0	0
Igsf3	1.08531	1.3508	1.0601	1.27917	1.09134	0.790414
Gm2956	0.324272	0.259867	0.0607118	0.364065	0.17697	0.244841
Gm2951	0	0	0	0	0	0
Gm2959	0	0	0	0	0	0
Cxx1a	0	0	226.345	0	0	0
Secisbp2	7.04622	6.69851	9.55228	9.63226	0	0
Cxx1c	209.725	235.681	246.9	279.359	216.759	285.906
Cxx1b	0	0	249.125	0	0	0
Igkv12-98	0	0	0	0	0	0
Gm17133	0	0	0	0	0	0
Cacna1i	11.0453	28.1407	8.28343	19.4497	13.8529	8.09624
Gm17131	0	0	0	0	0	4.91302
Murc	0.592677	0.347381	0	0.791641	0.516937	0.328076
Calhm1	0.818556	0	0	0	0	0
Gm17136	0	0	0	0	0	0
Gm17135	0	0	0	0	0	0
Gm17134	0	0	0	0	0	0
Cacna1a	43.1936	14.4335	10.7812	16.7283	57.3351	36.5016
Gm17139	28.5231	41.8438	57.6276	97.197	36.4945	50.4596
Gm17138	0	0	0	0	0	0
Cacna1d	9.69972	2.58181	3.02141	4.15282	9.60981	2.13449
Cacna1e	6.84646	5.33566	8.84832	9.63883	10.1876	2.34243
Cacna1f	0	0	6.7603	0	0.0539589	0.0686125
Cacna1g	23.6718	19.9065	31.3757	27.6548	24.9196	24.4658
Impad1	7.61837	8.43105	8.75939	7.58535	6.43614	6.51338
Ccna2	1.84338	1.53781	4.55274	0.866026	3.24509	2.82297
Cacna1s	0.397051	1.36467	2.65658	0.286537	1.85565	1.12846
1700122E12Rik	0	0	0	0	0.0963484	0
Xrn1	0.125849	1.46465	0	0.637684	0	0
Xrn2	19.673	20.8183	6.74199	4.33129	9.91655	11.8593
Pde11a	0.272763	0.339767	0.447236	0.195682	0.231869	0.214427
Gm17689	0	0	0	0	0	0
Gm17688	0	0.266049	0	0	0.0588425	0.0291422
1810006K21Rik	71.1958	69.82	104.716	82.3565	101.255	150.923
Gm17686	0	0	0	0	0	0
Olfr1417	0.0483264	0.0282599	0	0	0	0
Dynlrb2	5.44514	13.8001	6.27446	3.8461	16.8896	14.7226
Dynlrb1	386.436	409.556	515.318	470.604	392.894	538.358
AC155158.1	0	0	0	0	0	0
Phb	74.7435	116.334	103.214	99.0509	0	96.2225
1600015I10Rik	0	0	0	0	0	0
B230322F03RIK	0	0	0	0	0	0
Ddi2,Rsc1a1	4.77867	4.04801	3.81836	3.53153	3.70778	3.49266
3230401D17Rik	15.8093	14.4297	8.55817	14.3726	14.8457	13.5483
Hsd3b7,Orai3,Setd1a	0	0	0	0	33.5786	0
Gm10482	0	0	0	0	0	0
Gm10483	0	0	0	0	0	0
Gm10480	3.01373	2.47597	2.99978	2.85987	2.0252	3.15984
Cnot8	24.1294	22.119	21.0101	26.5132	25.4824	22.2331
Gm10486	0	0	0	0	0	0
Gm10487	0	0	0	0	0	0
Gm10485	0	0	0	0	0	0
Cnot2	14.2319	12.0591	0	9.68015	10.0483	10.8664
Gm10488	0	0	0	0	0	0
Cnot7	10.9667	11.4632	18.3599	8.15207	11.7862	9.84865
Cnot6	3.78614	3.32755	7.77715	3.13915	3.88441	3.64408
Cnot4	5.28579	2.82878	8.63544	2.45268	5.88107	4.59996
Mir3106	0	0	0	0	0	0
Mir3105	0	0	0	0	0	0
Mir3102	0	0	0	0	0	0
Mir3100	0	0	0	0	0	0
Oscar	0	1.59729	3.91594	0.42804	1.39785	1.00969
AC192333.1	0	0	0	0	0	0
Mir3109	0	0	0	0	0	0
Mir3108	0	0	0	0	0	0
Sirpb1a	0	0	0	0	0	0.0396058
Sirpb1b	0	0.078746	0	0	0	0.0628459
Sirpb1c	0	0.0785556	0	0	0	0
Leprel2	13.1016	9.61865	6.74045	7.24058	0	9.58637
Mir873	0	0	0	0	0	0
Nfib	9.38486	6.89443	12.82	8.36071	7.3979	10.6473
Nfia	6.14884	6.11526	7.22093	6.33508	4.93589	6.75449
Mir877	0	0	0	0	0	0
Mir876	0	0	0	0	0	0
Mir875	0	0	0	0	0	0
Mir874	0	0	0	0	0	0
AL663067.1	0	0	0	0	0	0
Mir878	0	0	0	0	0	0
Cxcr3	0.04518	0	0.0294768	0	0.360846	0.185791
Cxcr2	0.00598598	0	0	0	0	0.0427634
Cxcr1	0	0	0	0	0	0
Cxcr7	2.78331	2.59764	1.38955	1.94697	2.83959	1.57968
Ttyh1	216.081	186.828	144.101	164.3	202.168	188.232
Ttyh2	47.4956	40.2967	24.9876	30.3104	0	0
Cxcr4	0.967839	0.957838	0.393303	1.08242	2.44165	1.77127
Cyp2j11	0	0	0	0	0	0
Cyp2j12	4.95928	4.84019	6.75919	3.8515	8.04041	3.40557
Cyp2j13	0	0	0	0	0.0203657	0
Tnfrsf13b	0.357484	1.12441	1.18266	0.0443503	0.58009	0.577472
Tnfrsf13c	0.493492	0.915803	0.672055	0.375929	0.260645	0.242201
Fbxl22	0	2.53993	3.14631	3.89304	0	0
D19Bwg1357e	8.2482	8.43369	6.94383	5.64683	6.19266	7.81701
5930412G12Rik	4.59397	4.81835	0.325267	1.28995	1.80559	1.23235
Dlc1	7.22465	7.13184	5.66764	6.7854	4.59346	8.81071
Cntf,Zfp91	15.7011	19.5377	15.8569	17.0457	12.7889	16.9487
Acap1,Tmem95	0	0	0	0	0	0
Pkig	161.774	158.383	170.433	122.715	148.875	195.118
2810430I11Rik	0	0	0	0	0	0
Pkia	13.393	12.8304	15.8708	16.0913	11.191	11.7971
Pkib	3.42043	4.94637	6.854	8.61399	2.96679	3.00726
Atn1,Grcc10,U7	298.931	332.346	395.17	348.494	375.471	441.469
1810026J23Rik	17.7765	21.0861	17.411	21.8488	21.426	14.3025
1700092M07Rik,Wdr74	0	0	0	0	0	0
AC151841.1	0	0	0	0	0	0
Trnt1	6.119	19.141	19.335	14.8071	13.8024	15.7591
A930031H19Rik	0	0	0	0	0	0
Lnpep	0.0877544	0.150485	0.178838	0.0104217	0.184185	0.242717
Gss	0	0	16.349	0	0	15.2573
Gsr	10.8247	15.4771	15.8799	15.2345	13.1691	21.6085
Nudt14	18.6958	13.7051	13.2037	16.3795	18.2169	16.6255
Ighv7-1,Ighv7-3	0	0	0	0	0	0
Nudt15	1.11085	1.26528	0.412231	0.283886	1.06031	0.706353
Gm14018,Wdr76	0	0	0	0	0	0
Gsc	0	0	0	0	0.0247586	0
Izumo3	0	0	0	0	0	0
Izumo4	71.864	54.8098	77.2994	37.335	70.777	70.7111
Dub1a	0	0	0	0	0	0
Gsn	89.2233	85.4167	77.0503	74.9572	156.833	90.8648
Gm20424	0	0	0	0	0	0
Wnt3	3.25614	2.91959	1.35308	1.32318	2.93819	1.86281
Wnt2	3.1247	1.70046	5.58824	3.27178	4.50736	2.66042
Wnt1	8.76445	2.37853	3.84052	0	0	2.59386
Wnt6	0.385931	1.26384	0.866737	1.40289	0.900472	1.15043
AL732557.1	0	0	0	0	0	0
AL732626.1	0	0	0	0	0	0
2610528B01Rik	2.24432	2.43014	3.26215	1.3059	1.57107	1.68348
Gm20420	0	0	0	0	0	0
Epc1,Mir1893	13.7217	15.0645	14.4393	8.17647	13.7015	10.7133
Trpd52l3	0	0	0	0	0	0
Grhl1	2.24633	2.20752	2.56314	1.21699	2.04783	1.77984
Grhl2	0.670548	0.431885	0.0196062	0.137087	0.0690907	0.0236281
Sod1	636.269	691.319	903.586	828.546	705.219	845.212
Defa5	0	0	0	0	0	0.0620588
Defa3	0	0	0	0	0	0.620107
Cyp4f41-ps	0.0793373	0	0	0	0.41166	0
Hhatl	18.8413	17.4272	15.313	11.7041	18.2594	16.1071
Tmprss9	0	0	0.0270985	0.726391	0.537141	0
Cyp4a12a	0	0	0	0	0	0
Tmprss2	0.0343793	0	0	0	0.0620773	0.0546137
Tmprss3	0	0	0	0	0	0
Tmprss4	0.252196	0	0.0454581	0.0423909	0.181132	0
Tmprss5	3.55927	5.51927	2.23699	1.88567	3.41453	2.4512
Tmprss6	1.17167	0.252593	1.14498	0.871107	3.22856	1.85299
Tmprss7	1.85368	1.59642	1.32017	1.25425	0.964304	2.64223
Trhr	0.0997021	0.062924	0.513495	0	0.185603	0.154714
4933403G14Rik	0.545598	0.225182	0.653712	0.202131	0.344755	0.482335
Gm14569	0.614522	0.172874	0	0.587163	0.183548	0.570613
Gm14568	0	0	0	0	0	0
Gm14565	0	0	0	0	0	0
Gm14564	0	0	0	0	0	0
Gm14567	1.99803	5.33425	3.55981	0.243911	0.849138	3.62678
Gm14566	0	0	0	0	0	0
4933427I22Rik	0.148636	0.243722	0.462366	4.8995	0.296364	0.20772
Gm14560	0	0	0	0	0	0
Tmed11	0	0	0	0	0	0
Tmed10	31.8087	30.6043	31.3861	26.9218	32.4641	29.1811
Gm12248	0	0	0	0	0	0
Sdpr	2.03328	1.65955	1.8495	0.949877	1.49884	0.807061
Gm15218	0	0	0	0	0	0
Gm15219	0	0	0	0	0	0
Gm12242	0	0	0	0	0	0
Gm12243	0	0.554183	0	1.30651	0	0
Gm12240	0	0	0	0	0	0
Gm12241	0	0	0	0	0	0
Gm15210	3.04793	3.9189	3.54005	2.28784	4.85395	2.79685
Gm15211	0	0	0	0	0	0
Gm12244	0	0	0	0	0	0
Gm12245	0	0	0	0	0	0
Myh7	1.54251	1.268	3.09126	3.13118	17.7596	0
Rrh	0	0	0	0	0.176824	0.102621
3110082I17Rik	10.2346	8.95792	19.7011	14.8367	13.2886	16.3819
AC164883.1	0	0.0791891	0	0	0.0729259	0.128394
Gm14305,Gm14306	8.64702	7.93565	9.42793	6.12407	5.88035	7.15211
Fndc3c1	0	0	0	0	0	0
Id4	21.5374	20.3824	20.3522	18.4348	52.1546	33.2021
Id2	106.623	102.037	109.039	125.272	60.6441	69.2874
Id3	53.9044	62.2407	69.0433	66.7812	117.699	85.1693
Id1	32.164	44.8256	47.5292	37.5267	46.7163	33.9934
4933407I08Rik	0	0	0	0	0	0
Rrnad1	10.5588	7.39071	7.98601	11.3831	11.4846	7.01855
Tpd52	25.8561	26.791	22.2915	25.144	24.482	21.8305
Jmjd8,Wdr24	0	0	0	0	0	0
4930455F23Rik	10.176	8.90768	12.65	10.8107	8.59254	16.8189
Asgr1	0.214911	1.62056	3.82404	2.64831	1.39706	0.414027
Asgr2	0	0	0	0	0.134781	0.348814
Csn2	0	0	0	0	0	0
Csn3	0	0	0	0	0	0
5730469M10Rik	68.8288	72.3732	54.4352	65.2633	70.0866	55.8405
CT010465.1	0	0	0	0	0	0
Trub1	5.61069	5.33103	5.3376	5.12116	5.35378	4.31986
Trub2	7.06082	5.84797	6.72667	4.87518	7.14339	4.48877
Bag2	7.96656	4.79979	3.85708	5.22291	4.77114	3.52383
Ids	32.9155	28.5778	32.3582	31.3254	22.9839	23.8185
Gm13119	0	0	0	0	0	0
Gm13118	0	0	0	0	0	0
Zfp507	0.423611	0.320511	0	0.351468	0.236204	0
Gm13111	3.51082	2.95108	18.4769	1.53021	11.7757	1.86335
Gm13110	0.561403	1.795	0.0973161	0	0	1.43212
Gm13113	0.0877381	0.102287	0	0	0	0.286228
Ide	6.76167	9.03082	6.38569	14.1941	0	0
Gm13115	0	0	0	0	0	0
Gm13114	0	0	0	0	0	0
Gm13117	0	0.450277	0	0	0	0
Gm13116	0	0	0	0	0	0
Barhl2	0.0284329	0	0	0	0.0219087	0
Barhl1	0	0	0	0	0.090676	0.208817
Gsta4	52.9967	46.7258	63.8437	61.9869	55.0998	63.4245
Gsta1	0	0	0	1.13538	0	0.87625
Gsta2	0	0	1.44135	0	0.0481946	0.0821369
Gsta3	4.4246	0.650669	3.55679	0.101287	2.0135	0
2410127L17Rik,D030056L22Rik	0	0	0	0	0	0
mmu-mir-291a	0	0	0	0	0	0
Gm12350	2.91096	4.35905	2.38876	3.44114	3.66324	3.83643
mmu-mir-291b	0	0	0	0	0	0
Lyl1	0	0	0	0	0	0
1700012C14Rik,Klhdc10	0	0	0	0	0	0
Med30	27.0487	31.4925	42.47	28.5951	28.1828	33.2145
Med31	11.6581	10.6297	13.5847	26.378	15.8172	16.684
Slc52a3	1.52057	1.75849	0.189621	1.84319	1.94617	0.930101
Gcm1	0	0.0219559	0.0245295	0.0571721	0	0
Slc52a2	11.8159	8.36699	12.8973	5.97259	7.81192	6.88032
Gm4003	0	0	0	0	0	0
Gm4001	0	0	0	0	0	0
Gm8801,Mir1894,Ppp1r10	0	0	0	0	0	0
Gm6539	0	0	0	0	0	0
RBM31Y	0	0	0	0	0	0
Gm6536	0	0	0	0	0	0
Gm6537	0	0	0	0	0	0
Gm6531	0	0	0	0	0	0
Ccnyl1	6.08475	6.61543	5.3425	7.11679	7.8241	5.95002
Tat	0	0	0.371381	0	0.060383	0
Upk2	0.0542462	0	0	0	0	0
Taz	21.7233	21.3465	22.3926	34.086	24.6337	19.6283
Aacs	25.1553	22.9944	19.5407	21.3236	19.3708	15.428
AC222562.1	0	0	0	0	0	0
Olfr196	0	0	0	0	0	0
Olfr197	0	0	0	0	0	0
Olfr194	0	0	0	0	0	0
Olfr195	0	0	0	0	0	0
Olfr192	0	0	0	0	0	0
Olfr193	0	0	0	0	0	0
Olfr190	0	0	0	0	0	0
Olfr191	0	0	0	0	0	0
Immp1l	23.5577	28.5965	35.4851	36.0159	33.5004	27.6294
Prl7a1	0	0	0	0	0	0
Prl7a2	0	0	0	0	0	0
4930432L08Rik	0	0	0	0	0	0
Dnhd1,Fxc1	0	0	0	0	0	0
Olfr198	0	0	0	0	0	0
Olfr199	0	0	0	0	0	0
Gm10056,Nsmaf	4.22452	5.39595	0	4.16268	5.15825	4.31186
Hotair	0	0	0	0	0	0
Trbj2-4	0	0	0	0	0	0
Trbj2-5	0	0	0	0	0	0
Trbj2-6	0	0	0	0	0	0
Trbj2-7	0	0	0	0	0	0
Trbj2-1	0	0	0	0	0	0
Trbj2-2	0	0	0	0	0	0
Trbj2-3	0	0	0	0	0	0
Lrrc18	0.190942	0.251027	0	0	0.38515	0.118602
Mb	0.588611	0	0	0	1.30716	0
Gm9719	0	0	0	0	0	0
Lrrc17	0.051754	0.215731	0	0	0	0.163237
Lrrc14	0	17.3272	12.1098	14.3214	14.4019	12.5252
Lrrc15	0	0	0.0610043	0	0.0359056	0.0078856
Lrrc10	0.0853617	0	0	0	0	0.265513
Basp1	373.748	313.019	273.995	188.43	307.637	307.982
Fiz1	12.701	14.0968	10.3615	13.7543	13.8157	12.1843
9830144P21Rik	0	0	0	0	0	0
Gm5843	0	0	0	0	0	0
Nespas	0	0	0	0	0	0
AC160528.1	0	0	0	0	0	0
Myd88	0	0	0	8.94898	0	0
Mup-ps9	0	0	0	0	0	0
Mup-ps8	0	0	0	0	0	0
Mup-ps3	0	0	0	0	0	0
Mup-ps2	0	0	0	0	0	0
Mup-ps1	0	0	0	0	0	0
Mup-ps7	0	0	0	0	0	0
Mup-ps5	0	0	0	0	0	0
Mup-ps4	0	0	0	0	0	0
CT573034.1	0	0	0	0	0	0
AC147107.1	0	0	0	0	0	0
Gm7729	0.760649	0.719122	0.150767	0.737768	0.909876	1.06473
4930511F01Rik	0	0	0	0	0	0
Gm13840,Pxn	0	0	0	0	0	9.7846
1700012B09Rik	1.19075	2.59321	2.68772	2.97819	4.5004	2.26549
Gm11188	0	0	0	0	0	0
Gm11189	0.657251	1.49442	0.29203	0	1.0785	0.499377
Gm14089	0	0	0	0	0	0
Gm8444	0	0	0	0	0	0
Gm11184	0	0	0	0	0	0
Gm11185	0.0445058	0.260334	0.131301	0.0331464	0.0464003	0.0509032
Gm11186	0	0	0	0	0	0
Gm11187	0	0	0	0	0	0.08758
Exoc2	4.98002	13.2371	5.28713	6.99648	10.2397	4.17378
Gm13961	0	0	0	0	0	0
Gm13962	0	0	0	0	0	0
Gm13964	0	0	0	0	0	0
Gm13965	0	0	1.88879	0	0	0
Gm13967	0	0	0	0	0	0
Gm11232	0	0	0	0	0	0
Gm11233	0	0	0	0	0	0
Glb1l2	0	0	0	0	0	0
Gm11231	0	0	0	0	0	0
AC129021.1	0	0	0	0	0	0
Gm11237	0	0	0	0	0	0
Gm11234	0	0	0	0	0	0
AC129021.2	0	0	0	0	0	0
Gm11238	0	0	0	0	0	0
Gm11239	0	0	0	0	0	0
Gm14608	0.179911	0.0903355	0.0668777	0	0.0875573	0.0451216
Gm14609	0	0	0	0	0	0
n-R5s175	0	0	0	0	0	0
Gm4825	0	0	0	0	0	0
n-R5s176	0	0	0	0	0	0
Olfr335-ps	0	0	0	0	0	0
n-R5s170	0	0	0	0	0	0
Gm4822	0	0	0	0	0	0
D17H6S53E	14.1127	0	0	0	0	0
Gm8194	0	0	0	0	0	0
n-R5s178	0	0	0	0	0	0
Efhd2	281.349	255.429	216.22	194.701	171.707	244.026
Gm6092	0	0	0	0	0	0
Snhg12,Snora44,Snora61,Snord99	0	60.6092	84.5409	103.256	75.006	0
Efhd1	0	44.1247	29.1545	31.3704	45.4715	37.7515
Gm6097	0	0	0	0	0	0
Gm6096	0	0.575957	0	0	0	0
1700121C08Rik	0	0	0	0	0	0
Rcc1,Snhg3,Snora73a	9.72663	12.5317	41.9215	24.833	13.4202	43.8269
Eddm3b	0	0	0	0	0	0
AC102575.1	0	0	0	0	0	0
Zcchc13	0	0	0	0	0	0
Zcchc12	18.2371	17.0157	13.8983	27.6115	26.2901	23.6264
Krt28	0	0	0	0	0.388113	0.0856854
Zcchc10	5.01698	8.20606	9.72412	7.68834	5.90614	6.2193
Zcchc17	37.6209	0	35.5561	43.6073	57.7825	40.1352
5330430P22Rik	0	0	0	0	0	0
Olfr1274-ps	0	0	0	0	0	0
B230364G03RIK	0	0	0	0	0	0
Krt20	1.66299	2.04904	3.51975	1.97343	0	2.87323
Krt26	0	0.15858	0	0	0.0578214	0.124762
Krt27	0	0	0	0.781101	0.0780027	0.120595
Krt24	0	0	0	0	0.0479011	0
Krt25	0	0	0	0	0.014694	0.0453491
Alkbh7	34.6167	38.2298	35.5612	32.1044	38.8671	33.6846
Tcof1	15.0391	6.03974	4.27353	6.59859	6.26454	10.6878
Dnaja2	36.9587	40.4429	66.3058	46.3241	34.207	32.265
Dnaja4	10.0086	6.44584	0	5.86506	4.78257	0
A630010A05Rik	0	0	0	0	0	0
0610009B14Rik	0	0	0	0	0	0
Gm19402	0	0	0	0	0.126089	0
AC114539.1	0	0	0	0	0	0
Acer2	2.26854	2.2043	1.13559	4.47508	1.72565	2.91125
Acer3	1.49379	1.04306	1.74298	1.19547	1.19232	1.40267
Acer1	0	0	0	0	0	0.145294
H2-Q4,H2-Q5,H2-Q6	0	0	0	0	18.3489	0
Trim37	26.494	30.1467	27.9518	32.7917	19.5214	24.4175
Gm12760	0	0	0	0	0	0
Gm12763	0	0	0	0	0	0
Gm12762	0	0	0	0	0	0
Recql	7.67046	5.34758	5.97005	5.4715	4.81997	5.32869
Gm12764	0	0	0	0	0	0
Gm12766	0	0	0.444414	0	0	0
Fam100a	115.956	118.475	90.4059	90.6906	98.9138	156.005
Fam100b	34.5251	37.3703	35.1919	28.0186	48.0364	46.1792
Trpt1	22.1354	16.5368	18.275	14.7729	21.9479	20.2374
Alppl2	0	0	0	0	0	0
Lactb2	4.15433	2.50778	2.04485	1.48243	2.49328	2.37061
Agbl4	2.52338	2.23763	3.49657	1.73902	2.43804	1.88982
Agbl3	4.55484	5.13433	4.02603	3.45235	2.8879	3.98941
Agbl2	0.24941	0.134456	0.0698939	0.192377	0.380155	0.220713
Agbl1	0	0.0661175	0	0	0.0543171	0
Stard8	2.68841	4.03373	2.04584	7.79693	2.60495	1.42294
Stard9	0	0	0	0	0	0
Srp14	149.354	155.751	229.039	215.67	186.648	166.241
Stard3	27.7788	30.149	26.266	26.766	46.4088	30.6377
Srp19	39.7845	37.8638	54.0267	42.8111	39.4505	49.5651
Stard6	1.56374	0	1.52851	1.31362	1.07456	0.627626
Stard7	19.389	32.2343	22.7586	22.7644	22.0103	23.4811
Stard4	3.6479	4.19383	4.32353	4.10871	2.38061	2.51672
Stard5	3.58217	4.70115	2.99056	6.30067	0	2.10024
BC023719	0	0	0	0	0	0
Abca12	0.188999	0.0145038	0	0	0	0
Dock8	0.30357	0.263314	0.175232	0.551439	2.58309	0.327909
Dock9	23.5403	28.1459	17.6281	29.7007	7.14158	4.49252
Dock2	0.444391	0.405697	0.852657	2.62873	1.01287	0.590202
Dock1	11.1276	4.06047	2.10701	2.3616	3.58108	5.62818
Dock6	13.8325	9.32825	5.36458	8.54207	4.76528	11.4019
Dock7	16.7673	11.5193	14.5465	5.16351	13.4314	11.573
Dock4	2.6529	5.63311	3.9798	0.658804	3.84712	0.862908
Dock5	1.78031	2.36405	0.924543	1.35515	1.52209	1.12318
Abca13	0	0	0.0716718	0	0.00331204	0.00508483
Gm11536,Hoxb3os	0	0	0	0	0	0
Atp2a3,P2rx1	0	0	0	0	0	0
Phxr2	0	0	0	0	0.0438353	0
Phxr4	0.119122	0.104639	0.115793	0	0.15684	0.0693596
Gm13919,Gm13920	0.128608	0	0	0.0359787	0.0359724	0.210725
Hsd17b12	46.9158	51.4802	37.0223	41.261	36.7518	41.6474
Hsd17b13	0.232459	0	0	0	0.0949905	0.0892474
Hsd17b10	57.3076	68.6352	63.1064	66.0148	62.9602	72.769
Hsd17b11	32.1186	35.2116	41.8738	25.8948	28.6138	22.0652
Hsd17b14	0.0630074	0.0737858	0.407651	0	1.0689	0.988415
Rps19-ps3,Zfp933	1.90477	1.91531	0	0	2.14675	2.42285
Olfr522	0	0	0	0	0	0
5830428H23Rik	6.29269	4.32739	11.228	6.6994	5.4704	5.79597
AC194796.1	0	0	0	0	0	0
Cacna2d2,Tmem115	0	0	0	0	34.9734	0
Gm20496	0	0	0	0	0	0
Gm20497	0	0	0	0	0	0
Cngb3	0.052278	0	0	0	0.0116311	0
Gm20495	0	0	0	0	0	0
Gm20492	0	0	0	0	0	0
Gm20493	0	0	0	0	0	0
Gm20490	0	0	0	0	0	0
Gm20491	0	0	0	0	0	0
A930039A15Rik,Glul	0	0	0	0	0	0
AL845466.1	0	0	0	0	0	0
Nup214	9.69537	9.71916	39.1116	9.68407	30.491	61.1135
Nup210	12.3085	8.91235	9.62324	16.2193	8.67673	11.5914
Cyp2c66	0	0	0	0	0	0
Cyp2c67	0	0	0	0	0	0
Olfr1158	0	0	0	0	0	0
Msmp	0	0	0	0	0	0
Olfr1154	0	0	0	0	0	0
Olfr1155	0	0	0	0	0	0
Olfr1156	0	0	0	0	0	0
Serpina4-ps1	0	0.0757939	0	0	0	0
AC165293.1	0	0	0	0	0	0
Olfr1152	0	0	0	0	0	0
Olfr1153	0	0	0	0	0	0
Slc23a1	0.0600547	0	0	0	0	0
Slc23a3	0.518015	0.173497	0.0242341	0	0.127451	0.218479
Slc23a2	15.7723	15.6171	12.0011	13.8419	11.3587	8.19032
1810049J17RIK	0	0	0	0	0	0
Msmb	0	0	0	0	0	0
Bbx	1.40912	1.38058	1.94875	1.66427	1.28817	1.29496
4930517E11Rik	0	0	0	0	0	0
AC194528.1	0	0	0	0	0	0
Snord17	0	0	0	14.0448	0	1.76697
Snord11	0	0	0	0	0	0
Snord13	0	0	0	0	0	0
AC107704.1	0	0	0	0	0	0
Snord19	0	0	0	0	0	0
AC107704.2	0.164251	0	0	0.372942	0	0.0319734
Dusp18	3.95103	2.36232	1.14739	3.32007	2.869	2.69513
Dusp15	14.5137	12.5131	11.0898	8.90432	16.2342	11.3854
Dusp14	29.9304	34.2839	30.2876	44.9819	29.3914	28.927
AL844871.1	0	0	0	0	0	0
Dusp16	3.10454	3.3593	2.31265	2.32842	2.43343	2.46311
Dusp11	6.61912	6.33201	6.13098	5.92786	6.88354	4.85888
Dusp10	4.67117	3.35454	3.24785	3.93366	4.1458	2.62085
Dusp13	0	0	0	0	0.549144	1.13944
Dusp12	6.16815	8.08354	9.68917	9.20325	6.36734	9.33751
Sgpl1	6.45952	5.67349	6.54879	5.41696	7.31937	4.57209
AL808021.1	0	0	0	0	0	0
C030005K15Rik	0	0	0	0	0	0
Fate1	0	0	0	2.35968	0	0
BX284639.1	0.184244	0.234088	0.3495	0	0.154117	0.121409
4930401O10Rik	0	0	0	0	0	0
Gm16072	0	0	0	0	0	0.0185992
Rundc3b	5.54714	8.32119	7.03579	6.79497	4.40568	4.17911
AC182254.1	0	0	0	0	0	0
Litaf,Zc3h7a	0	0	0	0	0	0
CT010498.1	0	0	0	0	0	0
Slc20a2	17.2484	16.2801	9.29668	18.4486	18.0312	11.639
Slc20a1	36.4242	68.2461	43.3458	50.5036	36.4654	41.1316
AC192549.1	0	0	0	0	0	0
Gm16076	0	0	0	0	0	0
Gm16079	0	0	0	0	0	0
Gm13006	0	0	0	0	0	0
Cadm4	326.949	312.767	260.844	281.257	318.22	421.465
Cadm2	6.80831	9.98982	9.754	7.84832	8.76744	6.71931
Cadm3	0	0	120.22	149.24	0	0
Srcin1	0	0	72.9165	0	0	0
Cadm1	15.6021	17.2599	16.7635	12.2427	11.6644	13.8312
Eif3j2	2.49301	2.55322	4.57933	3.18087	2.44419	2.82787
Eif3j1	6.0205	6.06252	7.47528	5.33421	5.98602	7.44265
Casc3,Msl1	80.9694	96.016	106.265	110.473	71.2147	75.398
CT025653.1	0	0	0	0	0	0.0867578
Phactr4,Ythdf2	0	0	0	0	0	0
Gm12942,Zmym6	7.33197	6.59769	5.05976	3.9168	6.65554	6.5773
2010001M09Rik	0.103104	1.20554	0	0	0.810789	0.876949
Gm3629,Gm3636,Gm3667	2.0715	2.59322	1.18767	1.22296	1.94768	1.52757
GM5935	0	0	0	0	0	0
Gm8752	0	0	0	0	0	0
C130050O18Rik	0.130631	0	0.611598	0.0395943	0.464006	0.275057
Dfna5	7.22329	7.49338	6.09347	15.5085	8.48207	9.72679
Hsf2bp	0.0509747	0.0149454	0	0	0.0846184	0.263035
Mcm7,Mir25,Mir93	9.07077	0	0	0	10.2201	0
AC110573.1	0	0.408213	0	0.312755	0.446229	0
Ski	26.9205	26.9657	21.3559	26.5055	29.8026	19.9789
Gm2566	0	0	0	0	0	0
H2-Pb	0	0	0	0	0	0
SNORD41	0	0	0	0	0	0
Gm2568	0	0	0	0	0	0
SNORD45	0	0	0	0	0	0
Tppp	66.3339	59.2741	47.5283	48.0093	53.5408	44.4228
Gm11612	0	0	0	0	0	0
Adig	0	0	0	0	0	0.742089
Hpse2	0	0	0	0	0.0166581	0
Fnd3c2	0	0	0	0	0	0
C330021F23Rik	0	0.33332	0	0	0.0464003	0.0958627
Gm16456	0	0	0	0	0	0
Gm16459	0	0	0	0	0	0
Gm16458	0	0	0	0	0	0
AC103598.1	0	0	0	0	0	0
Rab22a	5.8308	6.4683	6.41903	7.13869	13.3204	4.57663
AC140364.1	0	0	0	0	0	0
AC117667.1	0.23891	0	0.24076	0	0.0844192	0
Cdk2ap1	105.348	130.705	94.6385	101.813	93.8759	88.8533
Cdk2ap2	28.7925	35.8471	44.1127	29.2946	47.4638	41.4663
Adi1	35.3794	0	27.6283	31.8334	39.5992	0
Pcsk1n	768.538	824.086	1200.18	824.838	1037.04	1224.74
Pdk1	6.51048	5.7684	8.54005	4.60128	5.06783	4.54984
Pdk3	9.52911	9.97409	9.65513	13.0726	10.704	9.3136
Pdk2	70.6673	79.438	73.8234	68.356	77.8935	80.2339
Pdk4	1.77234	2.28441	0.965838	1.10979	2.66813	1.48766
AC101970.1	0	0	0	0	0	0
Grpel1	13.802	14.6506	14.5452	21.3211	14.5312	13.0908
Grpel2	3.89475	3.32426	3.74115	2.44388	4.17091	3.42499
Apol7a,Apol7b,Apol7c	0	0	0	0	0	0
Il12rb1	1.05022	1.29925	1.29567	1.40559	1.97828	0.922583
AC126807.1	0	0	0	0	0	0
AL593843.1	0	0	0	0	0	0
Il12rb2	3.74708	3.8734	6.53149	1.16194	1.21491	2.97842
AC154353.1	0	0	0	0	0	0
Prkrir	9.10187	9.92063	8.8902	11.7652	9.96147	10.0386
1700021K19Rik	23.9083	25.5137	24.3887	29.9076	26.604	19.5707
Ankrd33b	5.01204	4.96519	5.06743	6.04102	5.13547	4.00249
Scn5a	0.0821747	0.0679879	0.252785	0.294626	0.294774	0.243833
Hif3a	0.429779	0.588178	1.03296	1.63137	1.96987	0.918808
Pecr	8.05668	6.53435	6.32588	16.1386	7.75217	6.87521
Golga1	3.28814	6.18273	5.9463	6.58184	5.48103	6.94224
Golga2	28.3796	27.7299	20.9081	30.3395	0	21.8721
Golga3	4.14549	5.47867	2.72311	4.39615	3.5864	4.72814
Golga4	22.0374	33.2274	6.19427	45.5343	27.1306	5.84981
Golga5	4.95523	10.7684	12.2448	5.43961	6.5976	6.42957
Golga7	90.9198	94.5254	67.3409	53.143	79.865	59.3571
Cd320,Gm7029	0	0	0	0	0	0
Cdk9,Mir2861,Mir3960	77.2211	75.0395	83.9617	97.7499	74.7991	77.8728
4930546C10Rik	0	0	0	0	0	0
Ring1	37.7955	38.6564	26.8947	27.7881	0	35.9559
A330050F15Rik	1.95827	3.29089	2.74185	3.04557	1.58649	1.14738
Tbk1	20.6124	17.7392	7.34284	18.1791	16.3994	18.5857
1700019D03Rik	3.24248	2.14381	3.25734	2.84346	1.81429	2.52121
Gm10855	0	0.0853983	0	0	0	0
Gm15448,Gm15925,Lilrb3	0	0	0	0	0	0
Gm13318,Gm13364	0	0	0	0	0	0
Gm15953	0	0	0	0.411932	0	0.0795722
Tyms	3.45112	2.61649	4.02817	5.47025	2.77001	3.86257
Bop1	29.4187	31.1959	63.9398	26.0569	37.1072	27.2567
Gm17494	38.2401	0	64.8001	61.2837	0	0
Gm17495	0	0	0	0	0	0
Vps13a	1.92699	0.942447	0.201312	0.480091	0.493766	0.732483
Vps13c	6.12543	0.427008	0.239321	0.365588	3.86244	0.145622
Vps13b	0	0	0	0	0	0
Gja1	31.3642	29.9661	22.4163	19.7552	27.0101	24.8133
Gja3	0	0	0	0	0.0390596	0
Gja4	3.05487	3.19716	4.83486	6.37836	3.45322	4.05135
Gja5	0.0583046	0.205151	0	0.0179181	0.0541262	0.180564
Gja6	0.132379	0	0	0	0	0.0669648
Gja8	0	0	0	0	0	0
AC163724.1	0	0	0	0	0	0
Trbc1,Trbc2,Trbj1-1,Trbj1-2,Trbj2-1,Trbj2-2,Trbj2-3,Trbj2-4,Trbj2-5,Trbj2-6,Trbj2-7	0	0	0	0	0	0
Spef2	0.0793115	1.09904	0.313551	0.0332292	0.364863	2.64352
Abcc8	6.20823	18.7229	29.8802	20.5352	15.5888	17.211
Abcc9	0.313323	0.585005	0.511848	0.267711	0.297007	0.299523
Cntfr	80.7903	93.2366	68.3842	71.974	97.0406	114.278
Abcc5	39.2772	44.1976	31.2651	36.949	41.4649	27.1014
Abcc6	1.1237	0.179567	0.52259	0.77222	0.591408	0.249251
Abcc1	3.93519	4.9715	1.64738	2.71286	2.77576	1.59927
Abcc2	0	0	0	0	0	0.0479922
Abcc3	0.953913	0.455919	0.758535	1.04102	2.09649	0.608564
Taco1	6.55508	6.74286	7.29778	4.75545	7.45913	4.82071
4933434M16Rik	0	0	0	0	0	0
Prpf38b	11.8222	11.9045	16.0467	8.10868	13.0913	16.8316
Nudcd2	8.95771	6.77012	7.02854	4.47796	8.92084	5.90995
Nudcd3	54.3003	54.2486	45.7313	57.5864	47.7728	45.8324
Nudcd1	2.21482	2.00845	0	1.49262	1.81783	4.56978
Ift74	4.31218	3.50259	5.47076	2.24462	11.1929	24.3096
Preb	41.7257	56.8058	37.9082	60.3033	55.4216	62.3399
Mrpl44	16.9574	18.278	20.7909	23.2646	18.9996	23.3018
Prep	7.07037	7.44822	5.34875	6.60512	7.50532	5.0214
Gm15956	0	0	0	0	0	0
Pex11a	6.11959	4.59583	3.88867	3.63075	4.69241	4.49142
Pcdhb4,Pcdhb7	0	0	0	0	0	0
Gm10143	0	0	0	0	0	0
Gm10142	0	0	0	0	0	0
Higd1a	41.8188	40.1167	40.9088	33.2676	38.3669	39.82
Gm10146	24.7011	29.6402	44.1815	21.5327	21.3388	38.9908
Gm10145	0.957072	2.15047	0.651913	0.289249	1.286	0.702003
Higd1b	6.19508	7.4403	7.60938	11.845	6.05824	6.85361
Rps12-ps1,Tsix	0	0	0	0.605556	0	0
Gm11430	0	0	0	0	0	0
Gm11431	0	0	0	0	0	0
Gm11432	0	0	0	0	0	0
Gm11433	0	0	0	0	0	0
Gm11434	0	0	0	0	0	0.0977285
Gm11435	0	0	0	0	0	0
Gm11437	0	1.54986	0	0	0.980874	0.914632
Gm11438	0	0	0	0	0	0
Gm11439	0	0	0	0	0	0
Ap4m1	0	0	0	0	0	0
Ssx2ip	13.6673	17.094	17.0772	15.781	12.733	12.1169
Atg9a	40.5526	58.674	39.3691	50.117	56.2724	39.4748
Atg9b	3.43541	6.3491	3.01203	3.24436	1.4503	3.37406
Slc25a28	47.4098	48.2321	41.8542	50.5263	40.7603	56.651
Blnk	6.1518	5.09097	6.79263	5.11012	7.30132	7.47437
Ighv6-3	0	0	0	0	0	0
Gm15539	0	0	0	0	0	0
Gm15538	0.432631	0	0	0	0.233941	0.382866
Ighv6-6	0	0	0	0	0	0
Gm15535	0.591954	0.680324	0.03432	0.439925	0.613654	0.339541
Gm15534	0	0	0	0	0	0
Gm15537	0	0	0	0	0	0
Gm15536	0	0	0	0	0	0
Gm15531	0	0	0	0	0	0
Gm15530	0	0	0	0	0	0
AI838599	0	0	0	0	0.0572022	0
Ahrr	0.146374	0.0903841	0.00978565	0.0114051	0.16791	0.0619656
Bhmt2	0.307861	0.653119	0.247303	0.230568	0.139017	0.199379
Nt5dc2	4.66065	5.12232	4.98596	5.54789	8.19212	6.72746
Nt5dc3	14.2317	17.9537	11.3963	13.112	11.1624	9.24352
Nt5dc1	0	0.340422	42.1688	0	0.643973	0.352506
Psap	819.303	872.306	772.047	956.447	961.733	1726.28
Olfr849	0	0	0	0	0	0
Olfr844	0	0	0	0	0	0
Olfr845	0	0	0	0	0	0
Olfr846	0	0	0	0	0	0
Olfr847	0	0	0	0	0	0
Olfr843	0	0	0	0	0	0
AC158672.3	0.645059	0	0	0	0	0
AC158672.2	0	0	0	0	0	0
AC158672.1	0	0	0	0	0	0
AC158672.4	0	0	0	0	0	0
9030624J02Rik	0	0	0	0	0	0
AC134910.1	0	0	0	0	0.2425	0
Ltn1	1.77257	2.28869	3.46795	6.17589	5.49345	4.99785
Gtf2a1	4.38402	4.59839	4.09347	2.98717	4.15613	3.10512
Gtf2a2	37.3604	47.3564	43.3703	42.8281	33.713	39.4849
Isg20	1.61693	1.00303	2.26733	0.691897	2.11071	2.58859
Fam64a	0.795677	1.70894	0.896488	2.49116	2.08096	1.76759
Lsm10,Stk40	0	0	0	0	0	0
4930596D02Rik	0	0	0	0	0	0
E130003G02Rik	0	0	0	0	0	0
Mlycd	19.4236	19.8048	17.4866	15.5693	20.6497	18.0623
GM9507	0	0	0	0	0.00838188	0
Spna2	140.272	243.31	211.476	172.259	207.569	217.39
Spna1	0	0	0	0	0
Gm15391	0	0	0	0	0	0
Gm15390	0	0	0	0	0	0
Gm15393	0	0	0	0	0	0
Gm15392	0	0	0	0	0	0
Gm15395	0	0	0	0	0	0
Gm15394	0	0	0	0	0	0
Gm15397	0	0	0	0	0	0
Gm12168	0	0	0	0	0	0
Gm12167	0	0	0	0	0	0
Gm15398	0	0	0	0	0	0
Gm12165	0	0	0	0	0	0
Gm12163	0	0	0	0	0	0
Gm12162	0	0	0	0	0	0
Gm12161	0	0	0	0	0.167234	0
Gm12160	0	0	0	0	0	0
Bhmt	0	0.0580256	0	0	0.120336	0.0390622
Aloxe3	3.73952	1.86636	1.42833	1.41067	2.8973	2.54623
2200002J24Rik	0	0	0	0	0	0
Masp1	6.99049	5.24664	9.32747	3.78876	6.94439	5.8947
Masp2	0	0	0	0	0	0
9230112E08Rik,Arfgap1,Col20a1,Gm14341	0	0	0	0	0	0
Naaladl1	0.269998	0.701631	0	0.327146	0	1.01667
Fam124b	0	0	0	0	0	0
Fam124a	6.55874	6.13461	4.50782	3.78244	5.39001	4.73677
Daam1	8.90061	10.3329	6.14153	5.94846	5.41823	6.58045
Daam2	34.7761	50.0282	19.4803	16.6559	48.369	18.1725
Gm5258	0	0	0	0	0	0
Zfp53	0.98619	0.433262	0.580983	0.423166	0.625603	1.82024
Zfp51	1.00807	0.382935	1.68071	0.195874	0.240694	0.522593
Zfp57	0	0	3.72775	3.94268	0	0
Zfp54	0.0977216	0.0954779	0.235173	0	0.325248	0.250733
Zfp59	0.331564	0.0686509	0.114968	0	0.0746008	0
Gm5255	0	0	0	0	0	0
Gm5257	0	0	0	0	0	0
Dus1l	30.5017	0	17.8174	16.5645	0	36.2411
Ntmt1	33.5606	32.8477	41.0933	28.5988	26.4915	32.7843
Nbas	26.1255	37.9283	4.36494	34.2402	39.7421	6.00875
Zyx	59.3709	34.9908	40.9238	39.5035	33.795	31.0812
2410066E13Rik	19.736	16.3218	2.15242	2.68248	15.4263	1.09264
H2-D1,H2-Q1,H2-Q10,H2-Q2,H2-Q3,H2-Q4,H2-Q5,H2-Q6,H2-Q7	0	0	0	0	0	0
Plcd4	4.29346	4.39253	2.12384	3.62539	6.34856	3.17814
Plcd3	6.48234	8.86499	8.111	7.59608	3.69925	6.9992
Plcd1	9.02234	9.11738	5.95973	6.93816	8.05418	11.4584
AC154654.1	0	0	0	0	0	0
Gm7099	0	0	0	0	0	0
AC139320.1	0	0	0	1.02933	0	0
Sec13	42.6443	44.2189	62.5877	48.2222	52.5234	42.3984
Gm7097	0	0	0	0	0.830751	0
Gm7091	0	0	0	0	0	0
Gm7092	0.358084	0.119629	0	0	0.186394	0.232163
Krr1	4.60768	4.79229	4.75356	3.47519	3.39375	3.50495
AC164105.1	0.050237	0	0	0	0.0190327	0
Gm3965	0	0	0	0	0	0
Gm3962	0	0.0275052	0	0	0.0111969	0.00484296
Zfp330	10.517	10.8478	10.1805	7.22526	10.1046	7.33172
Zfp334	2.05696	2.05087	1.58782	2.51066	2.10094	1.80982
Zfp335	11.4849	12.0788	13.1861	9.41355	15.1759	17.8027
Foxe1	0	0	0	0	0	0
Foxe3	0	0	0	0	0	0
Ldha-ps	0	0	0	0	0	0
Suz12	2.96274	3.56254	4.11398	2.06849	4.65289	2.85582
Mir3077,Sap18	27.8603	89.1946	94.3713	88.6493	142.206	137.257
Aicda	0	0	0	0	0.0482839	0
Mir335	0	0	0	0	0	0
AC123824.1	0	0	0	0	0	0
AC141869.1	0	0	0	0	0	0
Olfr758-ps1	0	0	0	0	0	0
1810041L15Rik	7.35598	4.83592	3.71471	7.02974	6.07975	5.2855
RP23-71L2.6	0	0	0	0	0	0.0438524
RP23-71L2.5	0	0	0	0	0	0
A830007P12Rik	1.62715	1.27645	0.400635	1.55016	1.27114	0.755755
AC122184.1	0	0	0	0	0	0
Trac,Traj15,Traj32,Traj37,Traj39,Traj44	0	0	0	0	0	0
Odf3	0	0.374352	0	0	0.0368331	0.0569212
Odf2	29.4611	32.5194	27.2454	33.9535	17.0813	32.6239
Odf1	0	0	0	0	0	0
Tinagl1	8.32658	7.43505	9.29242	6.88759	9.7237	11.5885
Gm3344	0	0	0	0	0	0
Gm3345	0	0	0	0	0	0
Odf4	1.73481	0.0951156	0	0	1.32038	1.01173
Gm3348	0	0	0	0	0	0
AL591905.1	0	0	0	0	0	0
Myocd	0	0.0358933	0.242403	0	0.0158175	0
AC155948.1	0	0	0	0	0	0
Gm6351	0	0	0	0	0	0
Trmt10a	4.10294	2.62964	1.43477	3.86674	0.771043	1.81232
Trmt10c	1.52663	1.98941	3.60868	2.54948	2.00443	1.6587
Trmt10b	6.54427	7.54772	7.5751	7.50118	4.58426	4.89651
Prg2	0	0	0	0	0	0
Zranb1	13.504	12.8624	20.5836	14.8925	12.4135	11.5533
AC139348.1	0	0	0	0	0	0
Zranb3	2.32747	6.03653	5.25192	2.24724	1.37413	1.76195
Zranb2	25.3926	19.976	25.6024	12.7259	15.5846	22.3885
Olfr29-ps1	0	0	0	0	0	0
AC133967.1,Lpp	0	14.9751	0	0	0	0
Gm9696	0	0	0	0	0	0
Gm9697	0	0	0	0	0	0
9930013L23Rik	1.59482	1.77977	1.57046	2.83125	0.980559	1.13111
Efr3a	13.5904	18.603	17.0093	11.9707	8.48815	11.333
Crnkl1	2.54821	2.28787	2.58835	5.89325	3.5679	2.52843
AC164612.1,Mir138-1	0	0	0	0	0	8.83318
Efr3b	31.4945	28.6591	15.8887	21.9786	23.1586	18.2866
Lad1	1.36197	2.21062	0.496788	0.11206	1.81423	0.969855
Prox2	1.40134	7.00822	2.15	14.4254	1.51665	4.75197
Gm12958	0	0	0	0	0	0
Gm12959	0	0	0	0	0	0
Gsdmc4	0	0.157778	0.0251708	0	0	0.0907495
Gm12957	0	0	0	0	0	0
Gm12954	0	0	0	0	0	0
Gm12955	0	0	0	0	0	0
Gm12952	1.07244	1.63203	0.623811	2.02433	1.63292	1.33803
Gm12953	2.68519	6.36576	6.16827	12.2262	2.91159	3.21799
Gsdmc2	0	0	0	0	0	0
Gsdmc3	0	0	0	0	0	0
Smug1	3.66195	4.21782	3.03219	6.80444	4.16034	3.1736
2410042D21Rik,SLC12A6,Slc12a6	11.4609	11.9901	12.9494	13.1479	10.1378	10.0237
Uox	0.549921	0.0157292	0.251905	0	0.441891	0.249
C2cd2,Zfp295	0	0	0	0	0	0
1700003E24Rik	0	0	0	0	0	0
Gm14015	0	0.126769	0	0	0	0.0430492
Gm14014	0	0	0	0	0	0
Mtap7d1	189.351	189.47	160.261	161.727	215.282	156.039
Gm8879	0	0	0	0	0	0
Gm8878	0	0	0	0	0	0
Mrpl2	64.9373	61.0949	66.3999	77.9442	66.7165	81.4609
Mrpl3	28.0641	32.3989	37.807	45.7599	29.4195	28.7461
4930408F14Rik	0	0	0	0	0	0
Mrpl1	2.61914	2.35944	4.67289	3.88583	4.25936	2.37774
Gm8871	0	0	0	0	0	0
Prkd3	2.4365	2.22046	1.53567	1.54545	3.35371	2.25869
Gm8877	0	0	0	0	0	0
Gm8876	0	0	0	0	0	0
Mrpl9	28.8071	31.7901	30.0101	39.4686	35.4524	31.5156
Gm11065	0	0	0	0	0	0
Eci1,Rnps1	0	0	0	0	0	0
AC126435.1	0	0	0	0	0	0
1700025O08Rik	0	0	0	0	0	0
Lrriq4	0	0	0	0	0	0
Rabac1	415.578	437.783	546.431	486.143	498.167	633.834
Olfr349-ps1	0	0	0	0	0	0
BC055324	0	0.598826	0	0.468338	1.60745	0.391903
Rpl23a-ps12	0	0	0	0	0	0
Gm15764	6.84672	2.34595	0	2.15893	0	0.619342
Vmn2r85	0.0358255	0	0	0	0	0.0853148
Gm15766	0	0	0	0	0	0
Gm11377	0	0	0	0	0	0
Gm11376	0	0	0	0	0	0
Gm11375	0	0	0	0	0	0
Gm11374	0	0	0	0	0	0
Gm11373	0	0	0	0	0	0
Gm11372	0	0	0	0	0	0
Gm11371	0	0	0	0	0	0
Gm11370	0	0	0	0	0	0
Gm15760	0	1.94188	0	0	0.30633	0
Gm11379	0	0	0	0	5.5894	0
Gm11378	0	0	0	0	0	0
Gm15762	0	0	0	0	0	0
Kcnj1	0	0	0	0	0	0
Gm8258	0	0	0	0	0	0
Gm8257	0	0	0	0	0	0
Gm8256	0	0	0	0	0	0
Gm15763	0	0	0	0	0	0
Alkbh3,Gm13889	0	0	0	0	0	0
Gm8251	0	0	0	0	0	0
Gm8250	0	0	0	0.0946041	0	0
2610507B11Rik	0	22.2171	17.9911	21.5198	25.6058	17.8229
Fam179b	11.5229	1.79371	3.58243	1.67181	1.94195	1.60845
Fam190a	0.778235	1.17942	2.13084	0.437365	0.857052	1.20769
2010001A14Rik	52.7659	23.6786	26.8647	28.5891	40.0438	23.1539
Map4k2,Men1	0	0	0	0	0	0
Gpr75	1.73216	0	2.46263	1.60722	0	2.66963
Mir344e	0	0	0	0	0	0
Mir344b	0	0	0	0	0	0
Mir344c	0	0	0	0	0	0
Wwox	18.0553	23.999	12.7684	16.6706	10.4628	17.5244
AC114539.1,Tmem180	0	21.1667	0	0	0	0
6030408B16Rik	0	0.434263	0	0.055644	0.220843	0.256893
1700011A15Rik	0.258562	0	0	0	0.0753086	0.175902
Ccdc32	32.1466	31.0846	36.8276	37.3361	24.4268	26.9709
Fgfr1op	3.80353	3.72081	2.95396	2.31635	0	2.90908
Enkd1,Gfod2	0	0	0	0	0	20.4675
AC125204.1	0	0	0	0	0	0.105563
AC125204.2	0	0.308604	0.270205	0	0.683676	0.0557615
Ccdc37	6.72197	10.0378	1.58345	9.15197	5.38775	3.45055
Ccdc34	9.60202	5.47701	7.48518	2.67516	6.46519	10.7726
AC122888.1	0	0	0	0	0	0
Olfr1073-ps1	0	0	0	0	0	0
A630012P03Rik	0	0	0	0	0	0
GM10903	0	0	0	0	0	0
Gtf3c1	40.965	78.4254	72.9388	58.1907	78.3389	16.5151
Gins3	0.849145	0.76031	0.709891	0	0.819296	0.80531
Gins1	2.33141	1.50532	1.34144	7.36838	0	1.43269
4930470P17Rik	0.98405	1.84568	0.531564	0.663662	0	1.6067
Gins4	18.9959	21.6485	19.9174	17.9081	19.5369	19.6942
Fbf1	41.2974	23.1312	19.202	33.1664	33.7007	39.3965
Hdgfl1	0.0383246	0.112309	0	0	0	0
Gm136	0	0	0	0	0	0
Pdzk1	0	0	0	0	0	0
AA413626	0	0	0	0	0.182693	0
Asna1	91.0181	110.935	108.095	124.794	96.9691	146.359
Tmem181c-ps	28.2648	0.904022	4.21573	4.20598	8.54528	367.39
AC169518.1,Psd3	0	0	0	0	0	0
AC124108.1	0	0	0	0	0	0
Gm13725,U6	0	0	0	0	0	0
AC121604.1	0	0	0	0	0	0
Galk1	20.3293	22.7112	19.5593	18.6281	24.3349	28.2938
Galk2	12.0599	8.58035	11.3614	15.654	11.9117	10.5039
Gm15379,Gm15385	0	0	0	0	0	0.488247
Rbmx2	2.94978	2.61882	3.58744	3.50083	4.30214	4.39557
Adprh	87.2867	86.2887	100.056	99.5266	83.0966	87.8182
Adprm	10.23	12.076	10.9961	19.9667	9.29253	13.1915
Cryz	4.53315	6.1401	3.9788	8.38601	6.3059	4.36202
BC023105	0	0	0	0	0	0
Il17rb	1.27299	0	0.0994957	0.970566	0	0
Crym	75.3375	63.294	86.2797	88.9163	100.426	87.5402
AL662925.1	0	0	0	0	0	0
Aasdh	5.93744	3.54478	6.04145	5.69518	7.07658	4.09932
4930444P10Rik	2.30229	0.447539	0	0.364046	0.627019	0.370754
Lrwd1	7.01561	8.34388	8.93456	4.75474	9.89365	7.97029
Gm4788	0	0	0.00892335	0	0	0
Kdm6a	3.53845	1.0609	3.6378	0.559551	1.71853	2.32201
Kdm6b	7.08788	0	3.32261	8.81778	5.9999	3.32406
Fem1b	9.70174	11.7412	10.6546	15.0071	9.7971	9.33705
Fem1c	2.94136	2.31752	2.763	1.96222	2.00141	2.1141
Fem1a	10.3816	7.99386	7.63001	9.67638	12.7455	6.08565
AL805896.1	0	0	0	0	0	0
AC123687.1	2.4406	2.89887	4.09756	1.8173	1.94319	2.47024
Ces3b	0	0	0	0	0	0
Ces3a	0	0	0	0	0	0.0237615
Cry1	3.23784	3.1126	3.30696	5.63287	6.888	3.7764
Cry2	34.1855	32.6261	34.7429	44.5962	35.5636	24.5327
Rhox3e	0	0	0	0	0	0
Rhox3f	0	0	0	0	0	0
Trbc1,Trbc2,Trbj1-1,Trbj1-2,Trbj1-4	0	0	0	0	0	0
Rhox3a	0	0	0	0	0	0
Rhox3b	0	0	0	0	0	0
Rhox3h	0	0	0	0	0	0
Nus1	8.50695	8.36923	9.68346	7.46297	8.23234	9.08374
Pcgf1	22.2077	22.017	26.5067	16.6822	15.3783	18.9674
Pcgf3	2.76063	3.23966	2.55776	3.9276	2.79845	2.81533
Pcgf2	16.633	29.6207	23.6454	28.6697	13.3789	17.8488
Pcgf5	3.49992	2.01579	2.41731	1.70937	3.19294	2.23052
Pcgf6	8.16171	3.43312	5.56707	7.31599	7.00794	4.55649
Ccndbp1	36.8623	36.9127	37.1571	42.0822	35.7072	43.8756
5830403L16Rik	0	0	0	0	0	0
Bend6	44.9296	42.8943	61.7485	38.2726	27.8597	39.5017
Bend7	0.929893	0.439424	0.319757	0.196135	0.542741	0.349571
Bend4	0.800662	0.391079	0.40799	0.555889	0.428962	0.301784
Bend5	7.02259	6.2983	8.24429	5.45307	4.91127	6.04355
Bend3	0.758077	1.16906	0.885143	0.803399	0.503616	0.663462
1700013D24Rik	0	0	0	0	0	0
4933430M04Rik	0	0	0	0	0	0
Gm14938	0	0	0	0	0	0
Gm14939	0	0	0	0	0	0
Gm14932	0	0	0	0	0	0
Gm14933	0	0	0	0	0	0
Gm14930	0	0	0	0	0	0
Gm14931	0	0	0	0	0	0
Gm14936	0	0	0	0	0.0108454	0
Gm14937	0	0	0	0	0	0
Gm14934	2.3483	1.90487	3.52667	4.38158	1.8817	2.39199
Gm14935	0	0	0	0	0	0
Olfr1349	0	0	0	0	0	0
Olfr1348	0	0	0	0	0	0
Nit1,Pcp4l1,Sdhc	0	0	0	0	0	0
Gdi2	57.8975	58.8351	68.8302	50.8657	53.1423	54.9029
CT030259.1,SNORD50	0	0	0	0	0	0
Olfr1347	0	0	0	0	0	0
Olfr1346	0	0	0	0	0	0
Olfr1341	0	0	0	0	0	0
Olfr1340	0	0	0	0	0	0
Olfr1342	0	0	0	0	0	0
H2-Ab1	2.97088	3.50564	1.53994	1.89106	9.00159	7.03717
Gm9867	0.09743	0	0	0	0	0.0165316
Gm9864	9.29804	8.25434	7.14725	9.2571	5.93504	8.5465
Plekho2	6.71933	10.6637	6.24442	6.00527	7.33068	6.66832
Gm9869	0	0.885112	0	0	0.761747	0
Plekho1	58.0131	72.2997	69.9343	65.3026	55.2788	83.9318
Tmem247	0	0	0	0	0	0
Ticam2,Tmed7	12.7203	15.2147	12.2139	11.2143	12.2917	8.08779
AC144543.1	0	0	0	0	0	0
Ifnb1	0	0	0	0	0	0
Tmem242	70.6567	111.314	96.4649	91.4707	103.864	99.6345
Bean1	5.80027	6.42406	6.03935	6.66994	3.58376	4.15339
AC105947.1	0	0	0	0	0.0583716	0
Gm15728,Wsb2	0	0	0	0	0	0
Pa2g4	35.5038	42.1314	30.8517	39.4092	32.1921	29.8175
Prpf8	19.655	18.5614	12.9764	16.8722	18.6286	15.6082
Trbv13-1	0	0	0	0	0.399207	0
Prpf3	13.3269	11.694	29.8208	12.4968	12.4292	23.7502
Trbv13-2	0	0	0	0	0	0
Prpf4	2.72413	2.84723	6.09605	3.38959	2.77829	1.97352
Prpf6	25.9742	21.1034	24.0476	27.1657	54.2161	22.2341
Hdac1	15.6633	21.0355	20.5265	19.3409	20.7639	18.133
Gm11685	0	0	0	0	0	0
Gm5786	8.55321	7.59843	9.02494	11.6102	10.4294	8.93994
Gm11684	0	0	0	0	0	0
Gm11683	0	0	0	0	0	0
Rbm12b2	3.18015	2.6124	2.10384	2.24878	1.92248	1.65301
Gpaa1	27.9397	33.5692	43.8284	27.0136	27.1357	33.4264
Gm11682	0	0	0	0	0	0
Itch	4.3125	5.21107	3.74541	5.59004	4.83123	5.48016
Gm11680	0	0	0	0	0	0
Mical1	5.03364	6.2221	3.69392	2.54584	5.21426	3.7389
Mical2	185.745	0	167.607	157.646	0	168.837
Mical3	4.53282	22.2004	16.3353	20.5942	18.7449	14.0656
Gm904	0	0	0	0	0	0
Fen1	8.29026	8.6477	6.73244	7.91449	6.88863	0
Gm906	0	0	0	0	0	0
Abhd16b	0	0	0	0	0	0
Abhd16a	56.5169	72.2633	59.2918	63.4138	61.47	83.2317
Frk	0.136423	0	0	0	0.0059008	0.00907429
Acox3	10.8569	8.62059	10.0336	7.12051	8.76111	8.65452
Acox1	39.8777	38.2089	27.7259	37.9368	40.549	32.408
Pnmal2	90.1641	111.346	301.037	103.201	91.4954	82.0249
Pnmal1	15.7036	16.9376	17.0513	10.2692	15.7262	17.2857
Fry	27.2904	12.8918	15.606	4.28293	12.6177	19.4349
Sdhaf1	5.47055	11.3631	9.42464	14.5051	8.7463	13.9635
Sdhaf2	17.5032	19.5878	19.5226	20.9404	17.7227	15.5276
A430078G23Rik,Arhgef18	0	0	0	0	0	0
Gnl1	105.358	137.49	92.31	106.058	114.168	99.1232
A630014C17Rik	0	0	0	0.187309	0.0377089	0.130656
Gm2244	0.046366	0.435344	0.0321951	0.125347	0.0202397	0.0229044
Gm2245	0	0	0	0	0	0
Btbd19	3.39577	3.37728	5.794	5.53496	4.69366	3.05414
Zscan29	0	0	0	0	0	0
Mir5113,Tnrc6b	1.59919	1.43806	2.02272	1.04747	1.44408	1.50389
Btbd17	25.8177	31.2168	21.4825	20.7045	25.2681	23.2252
Btbd16	1.29153	1.05638	0.0967693	0.483345	1.70637	1.81055
Btbd11	6.08885	6.51095	5.89614	9.51941	3.33374	4.28844
Zscan21	9.19953	9.02401	6.24278	6.87736	10.5113	11.1971
Zscan22	3.49532	0	2.70499	3.50888	0	0
Lmf2	12.1061	16.2396	9.47752	10.178	16.9397	14.1618
Lmf1	13.9761	20.0587	18.8693	17.6012	20.6949	21.6235
AC171500.2	0	0	0.578943	0.0343115	0	0
AC171500.1	0	0	0	0	0	0
Acoxl	0.126549	0	0.0169452	0	0	0.058864
Sprr2a1,Sprr2a2,Sprr2b,Sprr2i	0	0	0	0	0	0
1700037C18Rik	9.19166	10.6787	14.2959	10.5814	9.44079	13.099
5730419I09Rik	22.4716	19.0408	17.643	5.56221	10.9816	15.8117
Gm16390	0	0	0	0	0	0
Gm16391	0	0	0	0	0	0
Tmco2	0	0	0	0	0	0
Tmco3	11.4348	11.8412	39.3906	12.8399	11.3602	5.89243
Tmco4	3.04771	1.9161	0.164419	1.26469	2.69236	2.43696
Tmco5	2.59227	0.453565	6.02174	3.9563	0.578491	0.880887
Tmco6	8.98101	8.649	10.0646	10.1226	10.4189	7.65174
Tmco7	0.832685	0.751467	0.709748	0.950662	1.09639	1.23749
Zmat1	1.74737	2.08708	2.74359	1.58961	1.81384	2.27382
Zmat3	10.5065	10.6648	9.06555	11.3977	10.268	7.52003
Zmat2	121.334	89.6903	119.97	125.005	123.788	150.737
Zmat5	26.1575	80.292	38.6781	25.84	33.3943	75.3795
Zmat4	4.98888	8.9232	4.69344	5.05234	2.96998	2.85622
Ankrd45	7.39519	8.18388	6.77491	4.87835	4.35359	1.89357
Ankrd44	1.71312	0.864776	2.07635	1.21221	1.59263	0.679844
Ankrd46	41.6652	49.6625	42.2528	55.9567	47.6289	34.2618
Pom121	20.0072	22.4019	16.4014	13.0091	31.52	10.6995
Ankrd40	65.8552	58.4278	41.153	49.2769	56.1045	48.6791
1810062O18Rik	0	0	0	0	0	0
Tfap2e	0	0	0	0	0	0
Ankrd49	1.35768	1.72148	2.0336	0.947935	1.84629	3.05131
4933421A08Rik	0.217039	0	0	0	0	0.0282802
Psmc6	23.457	23.6647	31.8306	20.289	21.1649	20.3732
Cyb561d1	5.56281	0	6.41654	6.0246	6.02357	4.40967
Cyb561d2	10.3052	18.2357	15.9897	15.7591	12.6339	12.291
Rnf167	48.8926	53.88	55.7027	60.8644	49.3418	52.9584
Sntb2,Vps4a	0	0	0	0	0	0
Rnf165	5.49446	3.71687	4.94309	4.93613	4.9533	4.72488
Itga10,Pex11b	32.4714	34.2777	18.9211	39.3648	30.9105	25.9193
Rnf169	3.53745	4.17726	3.94258	5.40258	4.28819	4.28935
Rnf168	3.51966	6.41243	5.28268	6.50162	3.66628	4.13856
Eaf1	3.6161	3.79141	2.68395	2.11114	3.66251	1.93778
Eaf2	3.22431	4.81462	12.0701	0.632372	3.34364	0
RP24-339K18.1	0.193306	0.0565199	0	0.645554	0	0.0550185
Mlf1ip	0	0.54465	0	0.492791	0	0
Rad51c	3.84573	1.25047	3.20266	2.37783	1.72268	1.95295
Col27a1	3.48837	1.84	2.23298	2.27477	3.02528	1.95321
AC156618.1,Cisd2	10.0152	0	0	0	0	0
2810407A14Rik	0	0.406191	0	0	0.0351274	0
Zfp235	3.14098	0	0	0	3.88615	2.72937
Zfp236	2.15037	1.84219	1.35086	1.94854	3.07949	1.56968
Zfp239	10.3887	10.5528	7.70642	10.0592	9.37591	6.60996
Zfp238	27.9954	30.6741	29.2329	22.3174	17.6513	17.0555
Fibin	1.08368	0.387567	0.312818	0.757147	0.632804	0.672528
SNORA48,Sec24a	0	0	0	0	0	0
Gm5196	0	0	0	0	0	0
Olfr259	0	0	0	0	0	0
Olfr251	0	0	0	0	0	0
Olfr250	0	0	0	0	0	0
Alg8	2.0351	5.44099	9.89323	11.0639	4.73426	5.07179
Alg9	6.04127	5.12343	6.9111	6.17043	8.26767	4.55018
Hal	0	0.0154086	0	0	0.0406994	0.0314868
Alg2	35.9055	33.4886	26.1197	35.7156	28.961	27.8437
Alg3	13.6094	12.7508	10.6361	12.3371	9.85086	12.3877
Alg1	17.7258	23.6937	21.5769	19.4712	21.701	16.0404
Alg6	2.07918	1.62564	2.61559	2.27495	1.69975	1.30266
Alg5	12.3776	11.5732	10.6938	16.4339	14.577	12.4344
1700012P22Rik	0	0	0	0	0	0
Wif1	0.49005	1.79223	0.0350258	0.97957	0.222871	0.441984
Gm16415	0	0	0	0	0	0
Gm17511	0	0	0	0	0	0
Hephl1	0	0	0	0	0	0.0159245
Hif1an	7.56961	5.85264	10.8707	6.0997	7.36661	8.08475
Serpina3g,Serpina3h,Serpina3k,Serpina3m	0	0	0	0	0	0
Rabl6	0	0	0	0	0	0
1600002K03Rik	0	0	11.9252	12.1688	0	0
Rabl5	64.2286	70.0232	72.2582	68.2059	86.401	81.9186
Rabl2	22.7933	19.7616	16.8632	18.9515	15.7997	16.5902
Rabl3	3.60576	3.73881	3.61183	1.71802	2.66699	2.55878
Pacrgl	3.59155	3.33568	3.44141	4.21911	4.10885	2.75229
Trav9n-1	0	0	0	0	0	0
Slc16a14	0.158306	1.37841	0.283359	0.0869054	0.227565	0.0404242
Pvr	3.18775	4.68641	2.13668	2.11654	3.11441	3.09845
Slc16a11	18.0793	18.2006	27.023	16.5444	17.3519	26.1142
Slc16a10	0.981009	0.220162	0.488671	0.549561	0.519768	0.434427
Slc16a13	3.0929	3.73165	5.14224	1.25529	2.58285	3.3228
Slc16a12	0.210308	0.195319	0.0463417	0	0.197484	0.157138
Pcna	35.9669	48.3947	33.5532	28.6594	35.2495	31.1382
Pcnp	47.7882	41.1038	52.9592	0	41.9585	44.0655
Hipk1	8.71942	8.7227	9.4881	10.6949	9.03776	6.75165
B130034C11Rik	0.704286	0.836052	0.481643	0	0.696816	1.28483
Pcnt	14.5519	4.15348	7.72338	13.5058	10.1829	2.20771
Hipk4	18.4957	27.3688	20.963	24.6765	22.9853	19.6408
Pcnx	5.46928	8.46569	3.9783	4.58195	4.9184	3.9606
B9d2	25.2029	30.847	36.2895	29.0529	40.3261	0
B9d1	24.9387	29.8242	73.7638	26.8346	0	0
AC154368.1	0	0	0	0	0	0
Fam103a1	38.8935	36.6764	49.4126	36.5727	27.7266	26.9298
Med12,Nlgn3,RP23-440J15.7	13.7682	17.3841	13.2037	16.9789	18.9914	10.5608
Guk1	133.788	148.43	191.9	255.367	0	168.436
Gm14099	0	0	0	0	0	0
Gm14098	0	0	0	0	0	0
Inmt	3.17376	3.34925	2.3491	6.44737	3.2524	4.34813
Gm14095	0	0	0	0	0	0
Gm14094	0	0	0	0	0	0
Gm14097	0	0	0	0	0	0
Gm14091	0	0	0	0	0	0
Gm14093	0	0	0	0	0	0
Gm14092	0	0	0	0	0	0
H2-Q5	0.160761	0	0.294489	1.07483	0	0.611937
Vmn1r-ps32	0	0	0	0	0	0
Vmn1r-ps31	0	0	0	0	0	0
H2-Q6	0	1.01379	0.918438	0	0	0
H2-Q1	0.423235	0.507237	0.34853	0.893851	0	0.877685
H2-Q3	0	0	0	0	0	0
Vmn1r-ps34	0	0	0	0	0	0
AL928544.2,Gm13875	0	0	0	0	0	0
Ankar	0	0	0	0	0	0
Traf3ip2	5.10804	0	0	6.80411	0	0
Traf3ip1	3.20006	3.83531	4.02536	3.77022	4.31639	4.12856
AC240971.3	0	0	0	0	0	0
AC240971.2	0	0	0	0	0	0
AC240971.1	0	0	0	0	0	0
Pnlip	1.3022	0.755351	0.563981	1.6659	0.718394	0.443741
AC242268.1	0	0	0	0	0	0
Dnajc28	1.09133	2.18366	1.28488	1.54683	1.84447	1.21216
Dnajc27	23.6964	25.4813	21.4736	24.0691	17.834	18.6476
Dnajc24	12.3345	10.6904	16.0461	22.0614	15.9732	9.58038
Dnajc22	0.467683	0	0	0	0.0192993	0
Dnajc21	6.7245	10.451	16.5072	2.16845	5.22643	6.40738
Bcmo1	0	0	0	0	0	0.0757657
Gm11609	0	0	0	0	0	0
Gm11608	0	0	0	0	0	0
Gm11607	0	0	0	0	0	0
Mtmr6	12.4204	12.6195	13.8473	8.57003	12.3853	11.9863
Gm11605	0.516918	0.502266	0.265261	1.42128	0.388336	0.563099
Mtmr4	7.17928	6.66234	7.14876	10.1639	7.58751	5.83348
Mtmr3	12.8134	24.6393	12.5452	34.4898	22.8591	21.7329
Gm11602	0	0	0	0	0	0
Gm11601	0	0	0	0	0	0
Gm11600	0	0	0	0	0	0
AC164075.1	0	0	0	0	0	0
C130046K22Rik,Gm11642	0	0	0	0	0	0
Cars	25.1698	22.759	21.2958	17.9552	16.1512	18.0378
Rdh16,Rdh18-ps,Zbtb39	0	0	0	0	0	0
Abcb11	0	0	0	0	0	0
2410015M20Rik	107.513	118.573	160.372	140.851	140.39	183.641
AC148089.1	0.326737	0.207846	0.386465	0.266837	0.355519	0.145601
Gm12550	0	0	0	0	0	0
Gm12551	0	0	0	0	0	0
Carf	0	0	0	0	0	0
Gm13609	0	0	0	0	0	0
Gm13608	0	0	0.188071	0	0	0
Gm15472,Ptpn22	0	0	0	0	0	0
Gm13601	6.25309	6.26294	7.42746	6.20078	3.93866	2.93727
Gm13600	0	0	0	0	0	0
Gm13603	0	0	0	0	0	0
Gm13602	0	0	0	0	0	0
Gm13605	0	0	0	0	0	0
Gm13604	0	0	0	0	0	0
Gm13607	0	0	0	0	0	0
Gm13606	0	0	0	0	0	0
Atl1,Gm3086	25.3625	25.3771	24.8682	29.3981	22.595	15.1475
Otop1	0	0.0683597	0.153691	0	0	0.0138848
Abcb1b	3.52816	2.02907	1.2115	0.560082	2.09058	4.76305
Car8	1.98136	1.0644	0.942113	1.55432	0.869938	1.20573
Car9	1.23072	0.909408	0.246308	1.10346	1.74176	1.10107
Scarf2	3.78	4.86502	1.16712	0.57096	2.40216	2.85384
Scarf1	3.80597	4.16027	3.22939	6.68612	2.4658	2.17969
Car2	280.381	218.454	140.032	147.061	204.046	136.141
Car3	0.399754	0.405872	0.971422	0.565159	0.282047	0.311547
Car1	0.284705	0	0.13965	0	0.212331	0.125241
Car6	0.142454	0	0	0	0.302539	0
Car7	32.8137	24.7866	38.6997	20.127	16.1586	20.7442
Car4	28.1653	39.6213	28.364	29.5709	23.0735	24.1118
Gm6938	0	0	0	0	0	0
Pgk2	0	0	0	0	0	0
Pgk1	191.054	224.666	186.475	241.168	188.409	180.203
Snora33	0	0	0	0	0	0
Snora31	0	0	0	0	0	0
Snora30	0	0	0	0	0	0
Snora35	0	0	0	0	0	0
Snora34	0	0	0	0	0	0
8030462N17Rik	3.19278	3.29483	0.0416546	0.43692	4.14289	0.100386
AC171241.1	0	0	0	0	0	0
Fgfr1op2	19.5881	22.9565	47.7953	22.4762	17.9421	22.8043
Ppip5k2	1.46517	1.30596	1.8439	0.616208	1.73665	4.48196
Ppip5k1	0	0	0	0	0	0
H2afj	77.9936	63.4989	103.788	121.17	187.16	188.888
Sh3tc1	0.979976	0.626993	1.3226	2.0628	3.17119	1.245
AL772216.29	0	0	0	0	0	0
AL772216.28	0	0	0	0	0	0
AL772216.23	0	0	0	0	0	0
AL772216.22	0	0	0	0	0	0
AL772216.21	0	0	0	0	0	0
AL772216.20	0	0	0	0	0	0
AL772216.27	0	0	0	0	0	0
AL772216.26	0	0	0	0	0	0
AL772216.25	0	0	0	0	0	0
AL772216.24	0	0	0	0	0	0
Kars	36.2683	38.4579	35.225	54.2112	43.5627	60.4787
Dpy19l2	0.0313308	0	0	0	0.0647572	0.0249174
Dpy19l3	3.80772	3.44413	2.37015	3.82603	4.3132	2.69437
Dpy19l4	1.10794	1.84538	0.920419	0.848837	1.28892	0.720512
AC105155.1	0	0	0	0	0	0
Ccdc48	1.24846	2.72953	3.14616	1.11941	2.65304	1.63794
Ccdc46	3.17035	1.92975	0.573305	1.0869	1.68049	1.09348
Krtap6-5	0	0	0	0	0	0
Krtap6-3	0	0	0	0	0	0
Krtap6-2	0	0	0	0	0	0
Krtap6-1	0	0	0	0	0	0
Ccdc40	0.918292	1.40297	4.15435	1.74949	2.34447	2.82379
Actl6a	0	0	0	0	0	0
Actl6b	57.0077	74.8393	60.8718	77.0224	63.7008	79.6272
Mbp	9015.8	7986.85	5286.47	5975.95	10812.4	7895.01
Gm4794	0	0	0	0	0	0
Gm4795	0	0	0	0	0	0
Gm4792	0	0	0	0	0	0
Gm4793	0	0	0	0	0	0
1700054M17Rik	0	0	0	0	0	0
Gm4799	0	0	0	0	0	0.0914996
Mylip	2.4306	3.11494	3.86313	2.89623	6.00837	1.72253
Gm11541	0	0	0	0	0	0
Xpnpep1	17.9206	18.004	12.8458	31.6802	19.3041	15.6464
Xpnpep2	0.0568088	0.0266523	0	0	0.0263811	0.0541533
Xpnpep3	1.97873	0	1.0543	1.73414	1.64964	1.47084
Gm11544	0	0	0	0	0	0
Tmem252	0.814769	1.14997	0.67417	0.554602	1.34549	1.27052
Tmem251	14.7192	15.1609	3.86041	2.87607	12.8803	12.9831
Gm5773	0	0	0	0	0	0
Gm5771	0	0	0.471125	0.375535	0	0
Dhdds,Hmgn2	0	0	0	0	0	0
Gm5776	26.7524	34.5197	39.9954	33.102	32.2706	39.3621
Gm5778	0.0818799	0	0	0	0.0302891	0
Hexa,Pkm	0	0	0	0	0	1428.34
Gm15964,Son	0	0	0	49.4239	0	0
Adh6b	0	0	0	0	0	0
Gm4425	0	0	0	0.0510235	0	0
Adh6a	0	0	0	0	0	0
Mars2	1.01366	1.29256	0.534073	1.05035	0.763373	0.587855
Vmn1r185	0	0	0	0	0	0
4930474N05Rik	0	0	0	0	0	0
Vmn1r183	0	0	0	0	0	0
Vmn1r181	0	0	0	0	0	0
Vmn1r180	0	0	0	0	0	0
AC134560.1	0	0	0	0	0	0
Fam178b	0	0	1.06741	0	0	0
Vmn1r189	0	0	0	0	0	0
Vmn1r188	0	0	0	0	0	0
Olfr1465	0	0	0	0	0	0
Znrd1as	3.69051	2.88277	3.85174	2.83071	2.11266	4.23885
AL606907.1	0	0	0	0	0	0
Igkv4-80	0	0	0	0	0	0
Igkv4-81	0	0	0	0	0	0
Igkv4-86	0	0	0	0	0	0
Olfr1461	0	0	0	0	0	0
Arfip2	44.9565	41.1247	61.3993	52.7534	77.0012	61.8401
9230009I02Rik	0	0	0	0	0.167042	0
Vmn1r238	0	0	0	0	0	0
1700016H13Rik	0	0	0	0	0	0
Vmn1r235	0	0	0	0	0	0
AC116732.1,Gmps	0	0	0	0	0	0
Vmn1r237	0	0	0	0	0	0
Vmn1r236	0	0	0	0	0	0
Vmn1r231	0	0	0	0	0	0
Vmn1r230	0	0	0	0	0	0
Vmn1r233	0	0	0	0	0	0
Vmn1r232	0	0	0	0	0	0
Gm6480	0	0	0	0.0622768	0.057185	0.0240749
Gm6482	0	0.041863	0	0	0.00725732	0.0336904
Gm6483	3.99356	2.73226	2.89298	3.78823	2.98851	2.15331
Gm6484	0	0	0	0	0	0
Gm6485	0.18072	0.104079	0	0	0	0
Gm6486	0	0	0	0	0	0
Gm13157,Gm20707	0.733361	0.378723	0.125627	1.28053	0.379764	0.910657
AC105256.2	0	0	0	0	0	0
AC105256.1	0	0	0	0	0	0
Dpep3	0	0.109612	0	0	0	0
Hells	0.23175	0.165622	0.00785257	0.128131	0.656401	0.157207
Arap1,Pde2a	0	0	0	0	0	0
Hyou1	22.263	20.9069	20.416	20.3949	23.2457	21.6513
Gm8935	0	0	0	0	0	0
Sult1a1	4.25327	4.94171	8.35608	11.5617	11.1217	11.087
Ushbp1	8.33626	3.35695	4.50579	2.83924	5.35229	3.07943
AC123608.1,Mir1895	0	0	0.326632	0	0.295587	0.421804
Gm6158	0.163743	0.126985	0	0	0.0367394	0
Ccdc62,Denr	42.2075	33.7015	70.1159	26.4897	30.8586	42.3199
Gm6152	0	0	0	0	0	0
Gm6153	0.0416588	0	0	0	0	0
D19Ertd386e	5.67224	5.38574	6.13548	9.67805	7.12184	5.0004
Gm6155	0	0	0	0	0	0
mmu-mir-5618	0	0	0	0	0	0
Osm	0.0165137	0.154889	0.0216723	0	0.304302	0.117301
Gm8688	0	0	0	0	0	0
Snap25	484.106	435.135	563.504	245.797	327.566	397.009
AL672099.1	0	0	0	0	0	0
AL807778.1	0	0	0	0	0	0
Snap23	2.92728	4.01405	1.9099	2.29346	2.96069	1.94135
Avpr2	0	0	0	0	0	0
Snap29	0	0	0	0	0	0
Sh3bp5l	21.9363	23.6442	23.3959	26.3088	23.7647	15.0428
4933416E03Rik,Gm14220	0	0	0	0	0	0
AC161456.1	0	0	0	0	0	0
Igkv8-18	0	0	0	0	0	0
Gm9085	0	0	0	0	0	0.0470279
CR628367.1	0	0	0	0	0	0
Gm9083	0.0297466	0	0	0	0.0428309	0
Muc13	0	0	0	0	0	0
Gm9089	0	0	0	0	0	0
AC167016.1	0	0	0	0	0	0
Dpf2	32.31	35.9433	24.1723	35.6144	36.0164	32.2657
Dpf3	1.82068	1.43683	0.156304	0.985252	1.20782	0.858899
Dpf1	39.0634	31.7421	28.5303	45.9636	34.6888	33.1848
Prss47	0	0	0	0	0	0
Prss44	0	0	0	0	0	0
AL645988.1	0	0	0	0	0	0
Olfr316	0.30988	0.425586	0	0	0.13036	0.505293
Use1	180.574	177.904	222.395	185.613	189.406	245.728
AC121774.1	0.245341	0.387781	1.61935	0.0267768	0.403028	0.372037
Egln3	3.69304	3.77925	3.60335	2.20576	3.14594	2.10306
mmu-mir-294	0	0	0	0	0	0
Egln1	20.8471	19.8338	20.1721	25.4258	25.0667	18.3173
mmu-mir-290	0	0	0	0	0	0
mmu-mir-293	0	0	0	0	0	0
mmu-mir-292	0	0	0	0	0	0
Wnt10a	6.77527	10.0217	3.91553	6.15341	3.27704	5.12799
Wnt10b	0.224201	0.297205	0	0	0.356422	0.019998
Olfr48	0	0	0	0	0	0
AC134908.1	0	0	0	0	0	0
Apeh	8.67669	12.2862	17.7167	10.1814	11.8005	8.08967
Olfr43	0	0	0	0	0	0
2810021B07Rik	7.1861	2.58444	2.08429	1.92215	14.5842	6.24646
AC133578.2,AC133578.3	0	0	0	0	0	0
Mcf2	0.906399	1.24967	2.95554	0.330999	0.896903	0.863533
Aplnr	0	0.0825854	0	0	0.0546021	0
Odf3b	5.74672	8.89179	21.702	13.3166	9.9299	10.3908
A830093I24Rik	0	0	0	0.310746	0	0
Gbe1	4.40087	6.61789	3.7113	2.26672	4.01045	3.47399
C130074G19Rik	30.6003	25.3725	30.0448	23.7973	16.0612	23.5626
Gm10408	0.095073	0.297889	0.0057512	0.214734	0.0267586	0.138164
Cyp3a44	0	0	0	0	0	0
Krt33b	0	0	0	0	0.0571812	0.176778
Krt33a	0	0	0	0	0	0
Gm10401	39.2572	40.0321	39.4186	64.3718	33.6981	35.5025
Gm10406	0.511198	0.5055	0.460729	0.444524	0.276948	0.206273
4930578G10Rik,FAM205A,GM13308,Gm10590,Gm10593,Gm13298,Gm13306,Gm13308,Gm17167,Gm3892,RP23-388P16.2	0	0	0	0	0	0
AC122327.1	0	0	0	0	0	0
Clasrp	73.8818	64.3988	82.3022	62.5594	78.2812	79.1379
Scly	11.8566	15.4449	11.1984	11.298	9.96139	11.4466
CT572991.1	0	0	0	0	0	0
Ska1	0.0425038	0.0996834	0	0	0.119059	0
Ska3	2.23513	0.27268	0.63221	0.89146	0.523374	0.255645
Ska2	3.50527	2.98862	3.26446	2.03989	3.44535	3.4981
Timm21	7.86551	8.37354	7.07254	3.37262	9.71825	9.1029
Gm581	0.226044	0.409448	1.83288	0.907944	0.286422	0.822988
A530088E08Rik	0	0	0	0	0	0
Dhx38	10.2182	12.3439	7.9007	9.67631	12.1829	9.02177
Dlk1	1.00824	2.4259	2.79992	1.23372	2.93346	1.17881
Gngt2	0	0	0	0	0	0
Gngt1	0	0	0	0	0	0
Dlk2	69.8377	40.4314	51.6888	41.3514	41.8436	51.2269
Gosr2	26.6623	28.9656	22.132	29.8205	24.4487	20.4599
Dhx32	9.81156	11.3489	4.95293	15.674	13.3085	13.221
Gosr1	5.20983	7.13865	3.5073	7.21894	5.97097	4.44196
Dhx34	6.52122	5.97377	6.06241	6.84663	6.59079	8.89767
Dhx35	9.3819	8.06668	9.9624	11.8997	10.5218	8.70025
Dhx36	6.38171	8.78495	13.1478	11.3953	7.80267	10.9261
Dhx37	3.43407	3.59056	2.15169	9.01805	6.89778	2.18232
Cops8	45.2356	51.0735	44.9332	60.1952	52.596	41.6398
Cops2	9.6801	12.7771	16.2558	9.29886	10.6034	11.2466
Cops3	25.1478	35.7059	21.4437	65.2702	23.4614	28.5546
Cops6	138.31	125.668	147.394	148.809	112.458	137.496
Cops4	37.8084	38.5514	43.6071	46.2865	36.3199	34.5662
Cops5	38.5027	43.4114	49.6122	41.0151	38.6381	35.9762
AC119846.1	0	0	0	0	0	0
Dhcr24	45.752	43.3979	26.9685	30.6787	48.0799	31.2169
1700024G13Rik	1.81448	0	1.78996	0	2.04396	1.09882
Igkv6-20	0	0	0	0	0	0
C330013J21Rik	0.727182	0.769288	0	1.39562	0.321105	1.07299
Igkv6-29	0	0	0	0	0	0
Vmn2r-ps78	0	0	0	0	0	0
Vmn2r-ps79	0	0	0	0	0	0
Vmn2r-ps74	0	0	0	0	0	0
Vmn2r-ps75	0	0	0	0	0	0
Vmn2r-ps76	0	0	0	0	0	0
Mir16-2	0	0	0	0	0	0
Vmn2r-ps70	0	0	0	0	0	0
Vmn2r-ps71	0	0	0	0	0	0
Vmn2r-ps72	0	0	0	0	0	0
Vmn2r-ps73	0	0	0	0	0	0
Brca1	0.305859	1.64808	0.328784	0.443814	1.77117	1.30572
Brca2	7.77301	2.87552	3.24527	5.48368	3.55846	6.68278
Acap1	0.109179	0.319969	0.0238427	0	0.292635	0.171976
Acap2	6.67225	6.00347	6.51064	4.68805	10.3694	4.79278
Acap3	50.1972	43.9314	35.103	45.3868	48.5142	48.1601
4933436I01Rik	0	0	0	0	0	0
H2-DMb2	0.741949	0.337915	0	0.0692141	0.700233	0
H2-DMb1	0.935366	1.4037	0	3.44514	3.5216	0
Gm12017	0.0581693	0.0366425	0.00285956	0.0284481	0.188181	0.202945
Gm12016	0	0	0	0	0	0
Rps6kb1	3.75248	2.75547	4.12569	1.71347	3.05816	3.42705
SNORD103	0	0	0	0	0	0
Rps6kb2	38.5039	32.0926	34.807	24.9024	27.4117	33.3366
Eras	0	0	0	0	0	0
Trmt2a	19.981	9.08044	9.58757	17.2361	17.4618	10.8062
Cald1	3.63741	4.17201	7.83362	1.29964	3.2429	3.75752
Grifin	0.564981	1.42624	0	2.14681	0.19382	0.711775
Ccl17,Cx3cl1	246.143	265.168	239.309	0	221.713	243.407
Samd3	0.105055	0.193039	0	0	0.26704	0.0727481
Gm17455	0.938126	0.914048	5.58578	0.658995	1.87969	1.71289
0610007P14Rik	33.156	53.2026	30.026	72.5223	44.3637	45.3073
Cryba2	0.289245	0.168827	0	4.16478	0.153337	0
Cryba1	0	0.900032	0	0	0	0.071727
Cryba4	1.23193	0.319679	1.11286	1.89472	4.30717	3.36855
Solh	13.5396	10.8255	0	9.30421	13.3828	0
AC153950.1	0	0	0	0	0	0
SNORA25	0	0	0	0	0	0
Gm12018	0	0	0	0	0	0
Tnfsf11	0	0	0	0	0	0
Tnfsf10	0.175463	0.461146	0.56698	0.532549	0.246113	0.0840913
Tnfsf15	0	0	0	0	0	0
Tnfsf14	0	0	0	0	0.0792548	0
2310016D23Rik	0	0	0	0	0	0
Psg18	0	0	0	0	0	0
Psg19	0	0	0	0	0	0
Setd1b	11.7557	5.90399	3.37765	3.54504	10.6725	3.57524
Gm14879	0	0	0	0	0	0
Gm14878	0	0	0	0	0	0
Gm14877	0	0	0	0	0	0
Gm14876	0	0	0	0	0	0
Gm14875	0	0	0	0	0	0
Gm14874	0	0	0	0	0	0
Gm14873	0	0	0	0	0	0
Arhgef10l	19.3296	21.122	20.906	17.9622	20.208	14.4689
Gm14871	0	0	0	0	0	0
Gm14870	0	0	0	0	0	0
Olfr1061	0	0	0	0	0	0
Olfr1062	0	0	0	0	0	0
AC160985.6	0	0	0	0	0	0
Olfr1065	0	0	0	0	0	0
Olfr1066	0	0	0	0	0	0
Gm20683,Rhbdl1,Rhot2,Wdr90	0	0	149.744	89.1007	0	103.024
Cphx	0	0	0	0	0	0
9430073C21Rik	0	0.176639	0.456136	0	0	0
Trav8-1	0	0	0	0	0	0
2310003F16Rik,Serf2	202.206	166.911	243.102	189.335	214.873	235.187
Recql4	0	0	1.22271	0.890589	0.891969	0.674528
Nkap	1.78521	1.9544	2.95545	0.736149	2.16176	2.0231
5S_rRNA,Lbr	0	0	0	0	0	0
Amz2,Arsg	0	0	0	0	0	0
Mir5118	0	0	0	0	0	0
Mir5119	0	0	0	0	0	0
Mir5115	0	0	0	0	0	0
Mir5112	0	0	0	0	0	0
Mir5110	0	0	0	0	0	0
Crtam	0	0	0	0	0.0446204	0
GM2696	0	0	0.0612102	0	0.0074324	0
Gcnt3	0	0	0	0	0	0.0196688
Prame	0	0	0	0	0	0
Csf1	10.4033	10.41	6.43125	8.1323	16.5715	10.4203
Csf2	0	0	0	0	0	0
Csf3	0.144122	0	0	0	0.0434355	0
6720416L17Rik	1.76919	2.24547	0	0.444813	0.886206	0.482296
Dclre1b	1.18966	0.934244	1.21786	0.883769	1.19046	1.2474
Dclre1c	2.05559	0.431563	4.24743	0.0457342	1.22546	0.195095
AC137678.1,Cdhr4,Gm20661,Gm20662,Ip6k1,Uba7	58.9323	63.8489	53.4029	60.0072	73.3151	52.7457
Dclre1a	1.41102	9.43918	0.783097	0.751619	3.88481	1.08299
1700045I11Rik	0	0	0	0	0.275309	0
Zfp583	1.14334	1.90878	2.3083	3.58106	0.888269	1.41167
Zfp580	26.626	0	39.5375	32.7066	63.1555	43.421
Adap1	167.566	182.648	171.773	187.55	150.768	194.049
Adap2	4.1254	3.20171	3.15054	3.54583	3.99584	4.11289
A430048G15Rik	0	0	0	0	0	0
1600027N09Rik	17.521	13.9801	12.2349	15.9651	13.3721	8.996
AC137123.1,Snord123	0	0	0	0	0	0
1700014D04Rik	0	0.288153	0	0.274675	0.0518732	0.0665473
Edc3	6.38154	7.84326	4.7441	7.72801	8.02986	4.20278
Aak1	22.4277	25.7662	24.2895	19.759	12.8823	13.7158
Rpl15-ps3	47.1856	50.5168	64.8212	70.9437	60.8881	58.9782
Rpl15-ps1	0	0	0	0	0	0
Avpi1	33.7107	31.7538	49.9156	47.3374	43.6059	46.629
Nek10	0	0	0	0	0	0
Asap1	26.2424	29.6717	20.0465	16.5722	17.3577	15.9855
Asap3	2.25374	3.47133	2.79717	1.17523	3.7988	1.65649
Gm15838	0	0	0	0	0	0
Gm15839	0	0	0	0	0	0
Gm15830	0	0	0	0	0	0
Gm15831	0	0	0	0	0	0
Gm15833	0	0	0	0	0	0
Gm15834	0	0	0	0	0	0
Gm15835	0	0	0	0	0	0
Gm15836	0	0	0	0	0	0
Gm3448,Phf10	0	0	0	0	0	0
Olfr396-ps1	0	0	0	0	0	0
D10Jhu81e	67.7363	82.1087	93.3447	96.1247	89.9066	79.263
1810020O05Rik	1.30233	0.804061	0.757625	2.20687	2.06074	2.13165
Mir483	0	0	0	0	0	0
Mir486	0	0	0	0	0	0
Mir484	0	0	0	0	0	0
Mir485	0	0	0	0	0	0
Rps15a-ps4	0	0.26874	0	0.30794	0.702591	1.36139
Mir488	0	0	0	0	0	0
Mir489	0	0	0	0	0	0
Mir1912	0	0	0	0	0	0
Apol7a	0.0995274	0	0.130609	0	0	0
Apol7c	0	0	0	0	0	0
Apol7b	0.0511167	0.0266348	0.134103	0.130236	0.0168067	0.0201587
Apol7e	0.0337832	0.033006	0.332405	0.129128	0.0999914	0.0199881
Apol7d	0	0	0	0	0	0
AL805969.1	0	0.117332	0	0	0	0
Ism2	0.117296	0.55661	0	0	0.0687475	0.0173984
Ism1	1.31207	2.1255	1.09268	0	4.59316	2.00333
Ada	1.59671	1.06348	1.94211	3.848	0	1.43597
Fibp	38.3613	40.8367	103.558	51.0624	43.8793	43.5874
Armc11	0	0	0	0	0	0
A330044P14Rik	0.122245	0.0477852	0	0	0.0314291	0.0161396
Kcnmb1	0.481689	0.386647	0.0670565	0.338662	0.591339	0.333521
Gm16566	0	0	0	0	0	0
Kcnmb3	0	0	0	0	0	0
Gm16564	0.0362425	0	0	0	0	0
Gm16563	0	0.90317	0	0	0	0
Kcnmb4	27.437	33.3789	0	31.3567	22.3768	32.3771
Gm16561	0	0	0	0	0	0
Gm16560	0	0	0	0	0	0
HAR1A	0	0	0	0	0	0
Dupd1	0	0	0	0	0.0295704	0
Gm16569	0	0	0	0	0	0
Fhad1	5.64806	3.61956	11.3894	6.48466	7.63325	12.7285
Gm13071,Lzic	0	0	0	0	5.36408	0
Cacna2d2	11.5647	13.5475	8.66311	12.9242	0	8.96247
Cacna2d3	10.1534	45.818	13.404	17.4651	15.9665	35.703
Cacna2d1	6.88516	5.07415	8.3038	8.48944	4.05841	6.5643
Cacna2d4	0.896409	0	0.262156	0.407392	1.74582	0.840315
Aagab	19.5793	16.9551	15.4812	30.2449	19.6603	22.5182
1700066B19Rik	0	0.170531	0	0	0	0
Ndufv3	207.235	220.209	339.786	378.548	294.425	307.975
Ndufv2	116.675	154.285	196.462	210.721	124.867	140.526
Ndufv1	158.492	162.287	153.262	182.366	159.487	164.681
BC002163	17.3094	19.6238	38.392	43.7761	24.4491	29.0771
Nkx2-9	1.29908	1.47301	0.812691	1.24602	2.81681	1.72986
Gm12525,Sort1	42.3956	42.5934	0	0	43.7558	26.8888
Oxct1	49.9991	53.6097	107.925	114.433	60.497	69.4703
AC174445.1	0	0	0	0	0	0
Wdhd1	3.82168	0.891474	0.479562	1.15776	1.78802	0.815677
Gpa33	0	0	0	0	0.0226875	0.0524452
Aadat	0	0	0	0	0	0
RP23-368D4.5	0	0	0	0	0	0.0438524
RP23-368D4.4	0	0	0	0	0	0
AL671492.1	0	0	0	0	0	0
BC089597	0	0	0	0	0	0
Aadac	0	0	0	0	0	0
2210404O09Rik,Gm4944,Zfp942,Zfp944,Zfp947	0	0	0	0	0	0
Cdc27	4.39349	5.25058	5.54497	4.38412	3.38586	5.96944
Cdc26	36.3844	37.0033	18.989	32.9363	31.0022	28.0098
Cdc23	15.703	10.3078	26.2977	13.1986	10.6502	10.8294
Cdc20	0	0	0	0	0	0
Olfr772	0	0	0	0	0	0
Olfr773	0	0	0	0	0	0
Olfr770	0	0	0	0	0	0
Trav6d-5	0	0	0	0	0	0
Olfr776	0	0	0	0	0	0
Olfr777	0	0	0	0	0	0
Olfr774	0	0	0	0	0	0
Olfr775	0	0	0	0	0	0
Olfr779	0	0	0	0	0	0
Nol11	7.18539	10.9468	9.37645	21.5779	5.02444	8.29104
Nol10	9.32997	11.7068	10.5088	5.78716	7.59753	4.49987
Nol12	55.2139	37.4151	66.0112	63.7708	70.9035	68.7192
Morn5	2.56434	3.16433	0.0912479	2.76361	2.27561	2.99645
Morn4	45.487	51.1077	39.9783	51.5305	43.3724	49.2038
Morn1	4.14975	7.03373	9.24228	7.01565	6.13112	6.09103
Morn3	4.17313	2.89331	0	1.2049	1.93076	1.12586
Morn2	20.278	25.5122	29.8054	27.2403	29.7819	31.9084
Gm6019	0	0	0	0	0	0
Hils1	0	0	0	0	0	0
Zbtb25	3.34743	3.42762	3.75048	4.84852	4.78034	3.38161
Otud5	0	0	27.9451	0	0	0
Otud4	2.83244	3.15438	3.75424	1.70954	3.90262	1.89624
Otud3	6.06865	4.75677	7.18187	4.00419	4.67587	3.76652
Otud1	8.11202	8.03556	9.99126	7.13446	7.22747	5.43863
Gm11100	0	0	0	0	0	0
Gm11105	0	0	0	0	0	0
Gm11107	0	0	0	0	0	0
Stra13	32.9127	45.6942	67.4193	38.6501	50.2715	55.6336
Gphn	8.87773	9.54926	8.03093	6.107	14.6939	13.7001
Gm15481	0	0	0	0	0	0
Fam76b	3.30082	2.85307	3.67255	0.921268	2.72636	1.90168
Fam76a	15.5614	15.6528	13.0407	19.8643	18.1821	16.2622
Olfr380	0	0	0	0	0	0
Gm15485	0	0	0	0	0	0
Gm15484	0	0	0	0	0	0
Gm12459	0	0	0	0	0	0.560655
Gm15486	0	0	0	0	0	0
Gm12457	0	0	0	0	0	0
Gm15488	0	0	0	0	0	0
AL596215.1	0	0	0	0	0	0
[truncated: 33,580 more rows]
[truncated: 3 more columns]
